# Supplementary material for: Computational modeling of methionine cycle-based metabolism and DNA methylation and the implications for anti-cancer drug response prediction
Source: Oncotarget. 2018 Feb 21;9(32):22546–58. doi: 10.18632/oncotarget.24547 (PMC5989406; doi:10.18632/oncotarget.24547)
Supplement: Supplementary file 5 [file oncotarget-09-22546-s005.xml]

<?xml version="1.0" encoding="UTF-8"?>
<sbml xmlns="http://www.sbml.org/sbml/level3/version1/core" level="3" version="1">
  <model id="ID_mega_meta1" name="mega_meta1">
    <annotation>
      <simcell:pybiosModel xmlns:simcell="http://li-jian.ibe.med.uni-muenchen.de/ns" pydb="active">
        <simcell:pathway name="Alanine_aspartate_and_glutamate_metabolism_hum"/>
        <simcell:pathway name="Amino_sugar_a_Nucleotide_sugar_hum"/>
        <simcell:pathway name="Ascorbate_and_aldarate_metabolism_hum"/>
        <simcell:pathway name="Butanoate_metabolism_hum"/>
        <simcell:pathway name="Citrate_cycle_(TCA_cycle)_hum"/>
        <simcell:pathway name="Cysteine_and_methionine_metabolism_hum"/>
        <simcell:pathway name="Fatty_acid_biosynthesis_hum"/>
        <simcell:pathway name="Fatty_acid_degradation_hum"/>
        <simcell:pathway name="Fructose_and_mannose_metabolism_hum"/>
        <simcell:pathway name="Galactose_metabolism_hum"/>
        <simcell:pathway name="Glycerolipid_metabolism_hum"/>
        <simcell:pathway name="Glycine_serine_and_threonine_metabolism_hum"/>
        <simcell:pathway name="Glycolysis_/_Gluconeogenesis_hum"/>
        <simcell:pathway name="Glyoxylate_and_dicarboxylate_metabolism_hum"/>
        <simcell:pathway name="Histidine_metabolism_hum"/>
        <simcell:pathway name="Inositol_phosphate_metabolism_hum"/>
        <simcell:pathway name="Lysine_biosynthesis_hum"/>
        <simcell:pathway name="Nicotinate_and_nicotinamide_metabolism_hum"/>
        <simcell:pathway name="Pentose_and_glucuronate_interconversions_hum"/>
        <simcell:pathway name="Propanoate_metabolism_hum"/>
        <simcell:pathway name="Purine_metabolism_hum"/>
        <simcell:pathway name="Pyrimidine_metabolism_hum"/>
        <simcell:pathway name="Pyruvate_metabolism_hum"/>
        <simcell:pathway name="Starch_and_sucrose_metabolism_hum"/>
        <simcell:pathway name="Tyrosine_metabolism_hum"/>
        <simcell:pathway name="Valine_leucine_and_isoleucine_biosynthesis_hum"/>
        <simcell:pathway name="Valine_leucine_and_isoleucine_degradation_hum"/>
        <simcell:pathway name="Valine_leucine_isoleucine_degradation_hum"/>
        <simcell:pathway name="Arginine_biosynthesis_hum"/>
        <simcell:pathway name="Pentose_phosphate_pathway_hum"/>
      </simcell:pybiosModel>
    </annotation>
    <listOfUnitDefinitions>
      <unitDefinition id="l">
        <listOfUnits>
          <unit kind="litre"/>
        </listOfUnits>
      </unitDefinition>
      <unitDefinition id="nM">
        <listOfUnits>
          <unit kind="mole" scale="-9"/>
        </listOfUnits>
      </unitDefinition>
    </listOfUnitDefinitions>
    <listOfCompartments>
      <compartment id="ID_153698" name="nucleus" size="1" units="l"/>
      <compartment id="ID_5" name="plasma membrane" size="1" units="l"/>
      <compartment id="ID_4" name="cytoplasm" size="1" units="l"/>
      <compartment id="ID_57244" name="cytosol" size="1" units="l"/>
      <compartment id="ID_1" name="extracellular region" size="1" units="l"/>
      <compartment id="ID_239069" name="Human" size="1" units="l"/>
    </listOfCompartments>
    <listOfSpecies>
      <species id="ID_100120" name="AMY1A-1" compartment="ID_153698" initialConcentration="0" substanceUnits="nM" hasOnlySubstanceUnits="false" boundaryCondition="false" constant="false">
        <annotation>
          <simcell:bo xmlns:simcell="http://li-jian.ibe.med.uni-muenchen.de/ns" type="mRNA"/>
        </annotation>
      </species>
      <species id="ID_1004" name="ACY3" compartment="ID_153698" initialConcentration="1" substanceUnits="nM" hasOnlySubstanceUnits="false" boundaryCondition="true" constant="true">
        <annotation>
          <simcell:bo xmlns:simcell="http://li-jian.ibe.med.uni-muenchen.de/ns" type="Gene"/>
        </annotation>
      </species>
      <species id="ID_1005" name="ACYP1" compartment="ID_153698" initialConcentration="1" substanceUnits="nM" hasOnlySubstanceUnits="false" boundaryCondition="true" constant="true">
        <annotation>
          <simcell:bo xmlns:simcell="http://li-jian.ibe.med.uni-muenchen.de/ns" type="Gene"/>
        </annotation>
      </species>
      <species id="ID_1006" name="ACYP2" compartment="ID_153698" initialConcentration="1" substanceUnits="nM" hasOnlySubstanceUnits="false" boundaryCondition="true" constant="true">
        <annotation>
          <simcell:bo xmlns:simcell="http://li-jian.ibe.med.uni-muenchen.de/ns" type="Gene"/>
        </annotation>
      </species>
      <species id="ID_1007" name="ADA" compartment="ID_153698" initialConcentration="1" substanceUnits="nM" hasOnlySubstanceUnits="false" boundaryCondition="true" constant="true">
        <annotation>
          <simcell:bo xmlns:simcell="http://li-jian.ibe.med.uni-muenchen.de/ns" type="Gene"/>
        </annotation>
      </species>
      <species id="ID_101291" name="ATP2A3-1" compartment="ID_153698" initialConcentration="0" substanceUnits="nM" hasOnlySubstanceUnits="false" boundaryCondition="false" constant="false">
        <annotation>
          <simcell:bo xmlns:simcell="http://li-jian.ibe.med.uni-muenchen.de/ns" type="mRNA"/>
        </annotation>
      </species>
      <species id="ID_101481" name="AHCYL1-1" compartment="ID_153698" initialConcentration="0" substanceUnits="nM" hasOnlySubstanceUnits="false" boundaryCondition="false" constant="false">
        <annotation>
          <simcell:bo xmlns:simcell="http://li-jian.ibe.med.uni-muenchen.de/ns" type="mRNA"/>
        </annotation>
      </species>
      <species id="ID_10256" name="EEF2" compartment="ID_153698" initialConcentration="1" substanceUnits="nM" hasOnlySubstanceUnits="false" boundaryCondition="true" constant="true">
        <annotation>
          <simcell:bo xmlns:simcell="http://li-jian.ibe.med.uni-muenchen.de/ns" type="Gene"/>
        </annotation>
      </species>
      <species id="ID_10292" name="ATP10A" compartment="ID_153698" initialConcentration="1" substanceUnits="nM" hasOnlySubstanceUnits="false" boundaryCondition="true" constant="true">
        <annotation>
          <simcell:bo xmlns:simcell="http://li-jian.ibe.med.uni-muenchen.de/ns" type="Gene"/>
        </annotation>
      </species>
      <species id="ID_1032" name="ADCY1" compartment="ID_153698" initialConcentration="1" substanceUnits="nM" hasOnlySubstanceUnits="false" boundaryCondition="true" constant="true">
        <annotation>
          <simcell:bo xmlns:simcell="http://li-jian.ibe.med.uni-muenchen.de/ns" type="Gene"/>
        </annotation>
      </species>
      <species id="ID_10328" name="ACSBG2" compartment="ID_153698" initialConcentration="1" substanceUnits="nM" hasOnlySubstanceUnits="false" boundaryCondition="true" constant="true">
        <annotation>
          <simcell:bo xmlns:simcell="http://li-jian.ibe.med.uni-muenchen.de/ns" type="Gene"/>
        </annotation>
      </species>
      <species id="ID_1033" name="ADCY10" compartment="ID_153698" initialConcentration="1" substanceUnits="nM" hasOnlySubstanceUnits="false" boundaryCondition="true" constant="true">
        <annotation>
          <simcell:bo xmlns:simcell="http://li-jian.ibe.med.uni-muenchen.de/ns" type="Gene"/>
        </annotation>
      </species>
      <species id="ID_1034" name="ADCY2" compartment="ID_153698" initialConcentration="1" substanceUnits="nM" hasOnlySubstanceUnits="false" boundaryCondition="true" constant="true">
        <annotation>
          <simcell:bo xmlns:simcell="http://li-jian.ibe.med.uni-muenchen.de/ns" type="Gene"/>
        </annotation>
      </species>
      <species id="ID_1035" name="ADCY3" compartment="ID_153698" initialConcentration="1" substanceUnits="nM" hasOnlySubstanceUnits="false" boundaryCondition="true" constant="true">
        <annotation>
          <simcell:bo xmlns:simcell="http://li-jian.ibe.med.uni-muenchen.de/ns" type="Gene"/>
        </annotation>
      </species>
      <species id="ID_1036" name="ADCY4" compartment="ID_153698" initialConcentration="1" substanceUnits="nM" hasOnlySubstanceUnits="false" boundaryCondition="true" constant="true">
        <annotation>
          <simcell:bo xmlns:simcell="http://li-jian.ibe.med.uni-muenchen.de/ns" type="Gene"/>
        </annotation>
      </species>
      <species id="ID_1037" name="ADCY5" compartment="ID_153698" initialConcentration="1" substanceUnits="nM" hasOnlySubstanceUnits="false" boundaryCondition="true" constant="true">
        <annotation>
          <simcell:bo xmlns:simcell="http://li-jian.ibe.med.uni-muenchen.de/ns" type="Gene"/>
        </annotation>
      </species>
      <species id="ID_10375" name="PAPOLB" compartment="ID_153698" initialConcentration="1" substanceUnits="nM" hasOnlySubstanceUnits="false" boundaryCondition="true" constant="true">
        <annotation>
          <simcell:bo xmlns:simcell="http://li-jian.ibe.med.uni-muenchen.de/ns" type="Gene"/>
        </annotation>
      </species>
      <species id="ID_1038" name="ADCY6" compartment="ID_153698" initialConcentration="1" substanceUnits="nM" hasOnlySubstanceUnits="false" boundaryCondition="true" constant="true">
        <annotation>
          <simcell:bo xmlns:simcell="http://li-jian.ibe.med.uni-muenchen.de/ns" type="Gene"/>
        </annotation>
      </species>
      <species id="ID_1039" name="ADCY7" compartment="ID_153698" initialConcentration="1" substanceUnits="nM" hasOnlySubstanceUnits="false" boundaryCondition="true" constant="true">
        <annotation>
          <simcell:bo xmlns:simcell="http://li-jian.ibe.med.uni-muenchen.de/ns" type="Gene"/>
        </annotation>
      </species>
      <species id="ID_1040" name="ADCY8" compartment="ID_153698" initialConcentration="1" substanceUnits="nM" hasOnlySubstanceUnits="false" boundaryCondition="true" constant="true">
        <annotation>
          <simcell:bo xmlns:simcell="http://li-jian.ibe.med.uni-muenchen.de/ns" type="Gene"/>
        </annotation>
      </species>
      <species id="ID_104073" name="ABHD14A-1" compartment="ID_153698" initialConcentration="0" substanceUnits="nM" hasOnlySubstanceUnits="false" boundaryCondition="false" constant="false">
        <annotation>
          <simcell:bo xmlns:simcell="http://li-jian.ibe.med.uni-muenchen.de/ns" type="mRNA"/>
        </annotation>
      </species>
      <species id="ID_1041" name="ADCY9" compartment="ID_153698" initialConcentration="1" substanceUnits="nM" hasOnlySubstanceUnits="false" boundaryCondition="true" constant="true">
        <annotation>
          <simcell:bo xmlns:simcell="http://li-jian.ibe.med.uni-muenchen.de/ns" type="Gene"/>
        </annotation>
      </species>
      <species id="ID_1042" name="ADH1A" compartment="ID_153698" initialConcentration="1" substanceUnits="nM" hasOnlySubstanceUnits="false" boundaryCondition="true" constant="true">
        <annotation>
          <simcell:bo xmlns:simcell="http://li-jian.ibe.med.uni-muenchen.de/ns" type="Gene"/>
        </annotation>
      </species>
      <species id="ID_1043" name="ADH1B" compartment="ID_153698" initialConcentration="1" substanceUnits="nM" hasOnlySubstanceUnits="false" boundaryCondition="true" constant="true">
        <annotation>
          <simcell:bo xmlns:simcell="http://li-jian.ibe.med.uni-muenchen.de/ns" type="Gene"/>
        </annotation>
      </species>
      <species id="ID_1044" name="ADH1C" compartment="ID_153698" initialConcentration="1" substanceUnits="nM" hasOnlySubstanceUnits="false" boundaryCondition="true" constant="true">
        <annotation>
          <simcell:bo xmlns:simcell="http://li-jian.ibe.med.uni-muenchen.de/ns" type="Gene"/>
        </annotation>
      </species>
      <species id="ID_1045" name="ADH4" compartment="ID_153698" initialConcentration="1" substanceUnits="nM" hasOnlySubstanceUnits="false" boundaryCondition="true" constant="true">
        <annotation>
          <simcell:bo xmlns:simcell="http://li-jian.ibe.med.uni-muenchen.de/ns" type="Gene"/>
        </annotation>
      </species>
      <species id="ID_1046" name="ADH5" compartment="ID_153698" initialConcentration="1" substanceUnits="nM" hasOnlySubstanceUnits="false" boundaryCondition="true" constant="true">
        <annotation>
          <simcell:bo xmlns:simcell="http://li-jian.ibe.med.uni-muenchen.de/ns" type="Gene"/>
        </annotation>
      </species>
      <species id="ID_1047" name="ADH6" compartment="ID_153698" initialConcentration="1" substanceUnits="nM" hasOnlySubstanceUnits="false" boundaryCondition="true" constant="true">
        <annotation>
          <simcell:bo xmlns:simcell="http://li-jian.ibe.med.uni-muenchen.de/ns" type="Gene"/>
        </annotation>
      </species>
      <species id="ID_1048" name="ADH7" compartment="ID_153698" initialConcentration="1" substanceUnits="nM" hasOnlySubstanceUnits="false" boundaryCondition="true" constant="true">
        <annotation>
          <simcell:bo xmlns:simcell="http://li-jian.ibe.med.uni-muenchen.de/ns" type="Gene"/>
        </annotation>
      </species>
      <species id="ID_10483" name="PNLIPRP3" compartment="ID_153698" initialConcentration="1" substanceUnits="nM" hasOnlySubstanceUnits="false" boundaryCondition="true" constant="true">
        <annotation>
          <simcell:bo xmlns:simcell="http://li-jian.ibe.med.uni-muenchen.de/ns" type="Gene"/>
        </annotation>
      </species>
      <species id="ID_1050" name="ADK" compartment="ID_153698" initialConcentration="1" substanceUnits="nM" hasOnlySubstanceUnits="false" boundaryCondition="true" constant="true">
        <annotation>
          <simcell:bo xmlns:simcell="http://li-jian.ibe.med.uni-muenchen.de/ns" type="Gene"/>
        </annotation>
      </species>
      <species id="ID_1058" name="ADSS" compartment="ID_153698" initialConcentration="1" substanceUnits="nM" hasOnlySubstanceUnits="false" boundaryCondition="true" constant="true">
        <annotation>
          <simcell:bo xmlns:simcell="http://li-jian.ibe.med.uni-muenchen.de/ns" type="Gene"/>
        </annotation>
      </species>
      <species id="ID_1059" name="ADSSL1" compartment="ID_153698" initialConcentration="1" substanceUnits="nM" hasOnlySubstanceUnits="false" boundaryCondition="true" constant="true">
        <annotation>
          <simcell:bo xmlns:simcell="http://li-jian.ibe.med.uni-muenchen.de/ns" type="Gene"/>
        </annotation>
      </species>
      <species id="ID_10592" name="GYS2" compartment="ID_153698" initialConcentration="1" substanceUnits="nM" hasOnlySubstanceUnits="false" boundaryCondition="true" constant="true">
        <annotation>
          <simcell:bo xmlns:simcell="http://li-jian.ibe.med.uni-muenchen.de/ns" type="Gene"/>
        </annotation>
      </species>
      <species id="ID_106309" name="ATP10A-1" compartment="ID_153698" initialConcentration="0" substanceUnits="nM" hasOnlySubstanceUnits="false" boundaryCondition="false" constant="false">
        <annotation>
          <simcell:bo xmlns:simcell="http://li-jian.ibe.med.uni-muenchen.de/ns" type="mRNA"/>
        </annotation>
      </species>
      <species id="ID_1065" name="AFMID" compartment="ID_153698" initialConcentration="1" substanceUnits="nM" hasOnlySubstanceUnits="false" boundaryCondition="true" constant="true">
        <annotation>
          <simcell:bo xmlns:simcell="http://li-jian.ibe.med.uni-muenchen.de/ns" type="Gene"/>
        </annotation>
      </species>
      <species id="ID_10671" name="ATP8B4" compartment="ID_153698" initialConcentration="1" substanceUnits="nM" hasOnlySubstanceUnits="false" boundaryCondition="true" constant="true">
        <annotation>
          <simcell:bo xmlns:simcell="http://li-jian.ibe.med.uni-muenchen.de/ns" type="Gene"/>
        </annotation>
      </species>
      <species id="ID_1070" name="AGK" compartment="ID_153698" initialConcentration="1" substanceUnits="nM" hasOnlySubstanceUnits="false" boundaryCondition="true" constant="true">
        <annotation>
          <simcell:bo xmlns:simcell="http://li-jian.ibe.med.uni-muenchen.de/ns" type="Gene"/>
        </annotation>
      </species>
      <species id="ID_1071" name="AGL" compartment="ID_153698" initialConcentration="1" substanceUnits="nM" hasOnlySubstanceUnits="false" boundaryCondition="true" constant="true">
        <annotation>
          <simcell:bo xmlns:simcell="http://li-jian.ibe.med.uni-muenchen.de/ns" type="Gene"/>
        </annotation>
      </species>
      <species id="ID_1074" name="AGPAT2" compartment="ID_153698" initialConcentration="1" substanceUnits="nM" hasOnlySubstanceUnits="false" boundaryCondition="true" constant="true">
        <annotation>
          <simcell:bo xmlns:simcell="http://li-jian.ibe.med.uni-muenchen.de/ns" type="Gene"/>
        </annotation>
      </species>
      <species id="ID_1075" name="AGPAT3" compartment="ID_153698" initialConcentration="1" substanceUnits="nM" hasOnlySubstanceUnits="false" boundaryCondition="true" constant="true">
        <annotation>
          <simcell:bo xmlns:simcell="http://li-jian.ibe.med.uni-muenchen.de/ns" type="Gene"/>
        </annotation>
      </species>
      <species id="ID_1076" name="AGPAT4" compartment="ID_153698" initialConcentration="1" substanceUnits="nM" hasOnlySubstanceUnits="false" boundaryCondition="true" constant="true">
        <annotation>
          <simcell:bo xmlns:simcell="http://li-jian.ibe.med.uni-muenchen.de/ns" type="Gene"/>
        </annotation>
      </species>
      <species id="ID_1077" name="AGPAT6" compartment="ID_153698" initialConcentration="1" substanceUnits="nM" hasOnlySubstanceUnits="false" boundaryCondition="true" constant="true">
        <annotation>
          <simcell:bo xmlns:simcell="http://li-jian.ibe.med.uni-muenchen.de/ns" type="Gene"/>
        </annotation>
      </species>
      <species id="ID_1079" name="AGXT" compartment="ID_153698" initialConcentration="1" substanceUnits="nM" hasOnlySubstanceUnits="false" boundaryCondition="true" constant="true">
        <annotation>
          <simcell:bo xmlns:simcell="http://li-jian.ibe.med.uni-muenchen.de/ns" type="Gene"/>
        </annotation>
      </species>
      <species id="ID_1080" name="AGXT2" compartment="ID_153698" initialConcentration="1" substanceUnits="nM" hasOnlySubstanceUnits="false" boundaryCondition="true" constant="true">
        <annotation>
          <simcell:bo xmlns:simcell="http://li-jian.ibe.med.uni-muenchen.de/ns" type="Gene"/>
        </annotation>
      </species>
      <species id="ID_1082" name="AHCY" compartment="ID_153698" initialConcentration="1" substanceUnits="nM" hasOnlySubstanceUnits="false" boundaryCondition="true" constant="true">
        <annotation>
          <simcell:bo xmlns:simcell="http://li-jian.ibe.med.uni-muenchen.de/ns" type="Gene"/>
        </annotation>
      </species>
      <species id="ID_1083" name="AHCYL2" compartment="ID_153698" initialConcentration="1" substanceUnits="nM" hasOnlySubstanceUnits="false" boundaryCondition="true" constant="true">
        <annotation>
          <simcell:bo xmlns:simcell="http://li-jian.ibe.med.uni-muenchen.de/ns" type="Gene"/>
        </annotation>
      </species>
      <species id="ID_1088" name="AICDA" compartment="ID_153698" initialConcentration="1" substanceUnits="nM" hasOnlySubstanceUnits="false" boundaryCondition="true" constant="true">
        <annotation>
          <simcell:bo xmlns:simcell="http://li-jian.ibe.med.uni-muenchen.de/ns" type="Gene"/>
        </annotation>
      </species>
      <species id="ID_1091" name="AK1" compartment="ID_153698" initialConcentration="1" substanceUnits="nM" hasOnlySubstanceUnits="false" boundaryCondition="true" constant="true">
        <annotation>
          <simcell:bo xmlns:simcell="http://li-jian.ibe.med.uni-muenchen.de/ns" type="Gene"/>
        </annotation>
      </species>
      <species id="ID_109184" name="TRDMT1-1" compartment="ID_153698" initialConcentration="0" substanceUnits="nM" hasOnlySubstanceUnits="false" boundaryCondition="false" constant="false">
        <annotation>
          <simcell:bo xmlns:simcell="http://li-jian.ibe.med.uni-muenchen.de/ns" type="mRNA"/>
        </annotation>
      </species>
      <species id="ID_1092" name="AK2" compartment="ID_153698" initialConcentration="1" substanceUnits="nM" hasOnlySubstanceUnits="false" boundaryCondition="true" constant="true">
        <annotation>
          <simcell:bo xmlns:simcell="http://li-jian.ibe.med.uni-muenchen.de/ns" type="Gene"/>
        </annotation>
      </species>
      <species id="ID_1093" name="AK3" compartment="ID_153698" initialConcentration="1" substanceUnits="nM" hasOnlySubstanceUnits="false" boundaryCondition="true" constant="true">
        <annotation>
          <simcell:bo xmlns:simcell="http://li-jian.ibe.med.uni-muenchen.de/ns" type="Gene"/>
        </annotation>
      </species>
      <species id="ID_1094" name="AK3L1" compartment="ID_153698" initialConcentration="1" substanceUnits="nM" hasOnlySubstanceUnits="false" boundaryCondition="true" constant="true">
        <annotation>
          <simcell:bo xmlns:simcell="http://li-jian.ibe.med.uni-muenchen.de/ns" type="Gene"/>
        </annotation>
      </species>
      <species id="ID_1095" name="AK5" compartment="ID_153698" initialConcentration="1" substanceUnits="nM" hasOnlySubstanceUnits="false" boundaryCondition="true" constant="true">
        <annotation>
          <simcell:bo xmlns:simcell="http://li-jian.ibe.med.uni-muenchen.de/ns" type="Gene"/>
        </annotation>
      </species>
      <species id="ID_1096" name="AK7" compartment="ID_153698" initialConcentration="1" substanceUnits="nM" hasOnlySubstanceUnits="false" boundaryCondition="true" constant="true">
        <annotation>
          <simcell:bo xmlns:simcell="http://li-jian.ibe.med.uni-muenchen.de/ns" type="Gene"/>
        </annotation>
      </species>
      <species id="ID_109636" name="AGPAT9-3" compartment="ID_153698" initialConcentration="0" substanceUnits="nM" hasOnlySubstanceUnits="false" boundaryCondition="false" constant="false">
        <annotation>
          <simcell:bo xmlns:simcell="http://li-jian.ibe.med.uni-muenchen.de/ns" type="mRNA"/>
        </annotation>
      </species>
      <species id="ID_10989" name="TRDMT1" compartment="ID_153698" initialConcentration="1" substanceUnits="nM" hasOnlySubstanceUnits="false" boundaryCondition="true" constant="true">
        <annotation>
          <simcell:bo xmlns:simcell="http://li-jian.ibe.med.uni-muenchen.de/ns" type="Gene"/>
        </annotation>
      </species>
      <species id="ID_110265" name="ATP9B-1" compartment="ID_153698" initialConcentration="0" substanceUnits="nM" hasOnlySubstanceUnits="false" boundaryCondition="false" constant="false">
        <annotation>
          <simcell:bo xmlns:simcell="http://li-jian.ibe.med.uni-muenchen.de/ns" type="mRNA"/>
        </annotation>
      </species>
      <species id="ID_1105" name="AKR1A1" compartment="ID_153698" initialConcentration="1" substanceUnits="nM" hasOnlySubstanceUnits="false" boundaryCondition="true" constant="true">
        <annotation>
          <simcell:bo xmlns:simcell="http://li-jian.ibe.med.uni-muenchen.de/ns" type="Gene"/>
        </annotation>
      </species>
      <species id="ID_1106" name="AKR1B1" compartment="ID_153698" initialConcentration="1" substanceUnits="nM" hasOnlySubstanceUnits="false" boundaryCondition="true" constant="true">
        <annotation>
          <simcell:bo xmlns:simcell="http://li-jian.ibe.med.uni-muenchen.de/ns" type="Gene"/>
        </annotation>
      </species>
      <species id="ID_11087" name="AGPAT9" compartment="ID_153698" initialConcentration="1" substanceUnits="nM" hasOnlySubstanceUnits="false" boundaryCondition="true" constant="true">
        <annotation>
          <simcell:bo xmlns:simcell="http://li-jian.ibe.med.uni-muenchen.de/ns" type="Gene"/>
        </annotation>
      </species>
      <species id="ID_110974" name="TST-1" compartment="ID_153698" initialConcentration="0" substanceUnits="nM" hasOnlySubstanceUnits="false" boundaryCondition="false" constant="false">
        <annotation>
          <simcell:bo xmlns:simcell="http://li-jian.ibe.med.uni-muenchen.de/ns" type="mRNA"/>
        </annotation>
      </species>
      <species id="ID_111353" name="PNLIPRP2-1" compartment="ID_153698" initialConcentration="0" substanceUnits="nM" hasOnlySubstanceUnits="false" boundaryCondition="false" constant="false">
        <annotation>
          <simcell:bo xmlns:simcell="http://li-jian.ibe.med.uni-muenchen.de/ns" type="mRNA"/>
        </annotation>
      </species>
      <species id="ID_111492" name="MTM1-1" compartment="ID_153698" initialConcentration="0" substanceUnits="nM" hasOnlySubstanceUnits="false" boundaryCondition="false" constant="false">
        <annotation>
          <simcell:bo xmlns:simcell="http://li-jian.ibe.med.uni-muenchen.de/ns" type="mRNA"/>
        </annotation>
      </species>
      <species id="ID_1117" name="ALAS1" compartment="ID_153698" initialConcentration="1" substanceUnits="nM" hasOnlySubstanceUnits="false" boundaryCondition="true" constant="true">
        <annotation>
          <simcell:bo xmlns:simcell="http://li-jian.ibe.med.uni-muenchen.de/ns" type="Gene"/>
        </annotation>
      </species>
      <species id="ID_1118" name="ALAS2" compartment="ID_153698" initialConcentration="1" substanceUnits="nM" hasOnlySubstanceUnits="false" boundaryCondition="true" constant="true">
        <annotation>
          <simcell:bo xmlns:simcell="http://li-jian.ibe.med.uni-muenchen.de/ns" type="Gene"/>
        </annotation>
      </species>
      <species id="ID_112040" name="CMPK2-1" compartment="ID_153698" initialConcentration="0" substanceUnits="nM" hasOnlySubstanceUnits="false" boundaryCondition="false" constant="false">
        <annotation>
          <simcell:bo xmlns:simcell="http://li-jian.ibe.med.uni-muenchen.de/ns" type="mRNA"/>
        </annotation>
      </species>
      <species id="ID_1123" name="ALDH1A3" compartment="ID_153698" initialConcentration="1" substanceUnits="nM" hasOnlySubstanceUnits="false" boundaryCondition="true" constant="true">
        <annotation>
          <simcell:bo xmlns:simcell="http://li-jian.ibe.med.uni-muenchen.de/ns" type="Gene"/>
        </annotation>
      </species>
      <species id="ID_1124" name="ALDH1B1" compartment="ID_153698" initialConcentration="1" substanceUnits="nM" hasOnlySubstanceUnits="false" boundaryCondition="true" constant="true">
        <annotation>
          <simcell:bo xmlns:simcell="http://li-jian.ibe.med.uni-muenchen.de/ns" type="Gene"/>
        </annotation>
      </species>
      <species id="ID_11244" name="ATP9B" compartment="ID_153698" initialConcentration="1" substanceUnits="nM" hasOnlySubstanceUnits="false" boundaryCondition="true" constant="true">
        <annotation>
          <simcell:bo xmlns:simcell="http://li-jian.ibe.med.uni-muenchen.de/ns" type="Gene"/>
        </annotation>
      </species>
      <species id="ID_1126" name="ALDH2" compartment="ID_153698" initialConcentration="1" substanceUnits="nM" hasOnlySubstanceUnits="false" boundaryCondition="true" constant="true">
        <annotation>
          <simcell:bo xmlns:simcell="http://li-jian.ibe.med.uni-muenchen.de/ns" type="Gene"/>
        </annotation>
      </species>
      <species id="ID_112646" name="ECHDC1-1" compartment="ID_153698" initialConcentration="0" substanceUnits="nM" hasOnlySubstanceUnits="false" boundaryCondition="false" constant="false">
        <annotation>
          <simcell:bo xmlns:simcell="http://li-jian.ibe.med.uni-muenchen.de/ns" type="mRNA"/>
        </annotation>
      </species>
      <species id="ID_1127" name="ALDH3A1" compartment="ID_153698" initialConcentration="1" substanceUnits="nM" hasOnlySubstanceUnits="false" boundaryCondition="true" constant="true">
        <annotation>
          <simcell:bo xmlns:simcell="http://li-jian.ibe.med.uni-muenchen.de/ns" type="Gene"/>
        </annotation>
      </species>
      <species id="ID_1128" name="ALDH3A2" compartment="ID_153698" initialConcentration="1" substanceUnits="nM" hasOnlySubstanceUnits="false" boundaryCondition="true" constant="true">
        <annotation>
          <simcell:bo xmlns:simcell="http://li-jian.ibe.med.uni-muenchen.de/ns" type="Gene"/>
        </annotation>
      </species>
      <species id="ID_1129" name="ALDH3B1" compartment="ID_153698" initialConcentration="1" substanceUnits="nM" hasOnlySubstanceUnits="false" boundaryCondition="true" constant="true">
        <annotation>
          <simcell:bo xmlns:simcell="http://li-jian.ibe.med.uni-muenchen.de/ns" type="Gene"/>
        </annotation>
      </species>
      <species id="ID_1130" name="ALDH3B2" compartment="ID_153698" initialConcentration="1" substanceUnits="nM" hasOnlySubstanceUnits="false" boundaryCondition="true" constant="true">
        <annotation>
          <simcell:bo xmlns:simcell="http://li-jian.ibe.med.uni-muenchen.de/ns" type="Gene"/>
        </annotation>
      </species>
      <species id="ID_1131" name="ALDH4A1" compartment="ID_153698" initialConcentration="1" substanceUnits="nM" hasOnlySubstanceUnits="false" boundaryCondition="true" constant="true">
        <annotation>
          <simcell:bo xmlns:simcell="http://li-jian.ibe.med.uni-muenchen.de/ns" type="Gene"/>
        </annotation>
      </species>
      <species id="ID_11312" name="CMAS" compartment="ID_153698" initialConcentration="1" substanceUnits="nM" hasOnlySubstanceUnits="false" boundaryCondition="true" constant="true">
        <annotation>
          <simcell:bo xmlns:simcell="http://li-jian.ibe.med.uni-muenchen.de/ns" type="Gene"/>
        </annotation>
      </species>
      <species id="ID_1132" name="ALDH5A1" compartment="ID_153698" initialConcentration="1" substanceUnits="nM" hasOnlySubstanceUnits="false" boundaryCondition="true" constant="true">
        <annotation>
          <simcell:bo xmlns:simcell="http://li-jian.ibe.med.uni-muenchen.de/ns" type="Gene"/>
        </annotation>
      </species>
      <species id="ID_1133" name="ALDH6A1" compartment="ID_153698" initialConcentration="1" substanceUnits="nM" hasOnlySubstanceUnits="false" boundaryCondition="true" constant="true">
        <annotation>
          <simcell:bo xmlns:simcell="http://li-jian.ibe.med.uni-muenchen.de/ns" type="Gene"/>
        </annotation>
      </species>
      <species id="ID_113346" name="ATP9A-2" compartment="ID_153698" initialConcentration="0" substanceUnits="nM" hasOnlySubstanceUnits="false" boundaryCondition="false" constant="false">
        <annotation>
          <simcell:bo xmlns:simcell="http://li-jian.ibe.med.uni-muenchen.de/ns" type="mRNA"/>
        </annotation>
      </species>
      <species id="ID_1134" name="ALDH7A1" compartment="ID_153698" initialConcentration="1" substanceUnits="nM" hasOnlySubstanceUnits="false" boundaryCondition="true" constant="true">
        <annotation>
          <simcell:bo xmlns:simcell="http://li-jian.ibe.med.uni-muenchen.de/ns" type="Gene"/>
        </annotation>
      </species>
      <species id="ID_113487" name="ATP2C2-2" compartment="ID_153698" initialConcentration="0" substanceUnits="nM" hasOnlySubstanceUnits="false" boundaryCondition="false" constant="false">
        <annotation>
          <simcell:bo xmlns:simcell="http://li-jian.ibe.med.uni-muenchen.de/ns" type="mRNA"/>
        </annotation>
      </species>
      <species id="ID_1135" name="ALDH9A1" compartment="ID_153698" initialConcentration="1" substanceUnits="nM" hasOnlySubstanceUnits="false" boundaryCondition="true" constant="true">
        <annotation>
          <simcell:bo xmlns:simcell="http://li-jian.ibe.med.uni-muenchen.de/ns" type="Gene"/>
        </annotation>
      </species>
      <species id="ID_1136" name="ALDOA" compartment="ID_153698" initialConcentration="1" substanceUnits="nM" hasOnlySubstanceUnits="false" boundaryCondition="true" constant="true">
        <annotation>
          <simcell:bo xmlns:simcell="http://li-jian.ibe.med.uni-muenchen.de/ns" type="Gene"/>
        </annotation>
      </species>
      <species id="ID_1137" name="ALDOB" compartment="ID_153698" initialConcentration="1" substanceUnits="nM" hasOnlySubstanceUnits="false" boundaryCondition="true" constant="true">
        <annotation>
          <simcell:bo xmlns:simcell="http://li-jian.ibe.med.uni-muenchen.de/ns" type="Gene"/>
        </annotation>
      </species>
      <species id="ID_1138" name="ALDOC" compartment="ID_153698" initialConcentration="1" substanceUnits="nM" hasOnlySubstanceUnits="false" boundaryCondition="true" constant="true">
        <annotation>
          <simcell:bo xmlns:simcell="http://li-jian.ibe.med.uni-muenchen.de/ns" type="Gene"/>
        </annotation>
      </species>
      <species id="ID_113987" name="LIPG-1" compartment="ID_153698" initialConcentration="0" substanceUnits="nM" hasOnlySubstanceUnits="false" boundaryCondition="false" constant="false">
        <annotation>
          <simcell:bo xmlns:simcell="http://li-jian.ibe.med.uni-muenchen.de/ns" type="mRNA"/>
        </annotation>
      </species>
      <species id="ID_11416" name="TST" compartment="ID_153698" initialConcentration="1" substanceUnits="nM" hasOnlySubstanceUnits="false" boundaryCondition="true" constant="true">
        <annotation>
          <simcell:bo xmlns:simcell="http://li-jian.ibe.med.uni-muenchen.de/ns" type="Gene"/>
        </annotation>
      </species>
      <species id="ID_11523" name="PNLIPRP2" compartment="ID_153698" initialConcentration="1" substanceUnits="nM" hasOnlySubstanceUnits="false" boundaryCondition="true" constant="true">
        <annotation>
          <simcell:bo xmlns:simcell="http://li-jian.ibe.med.uni-muenchen.de/ns" type="Gene"/>
        </annotation>
      </species>
      <species id="ID_115254" name="ABHD6-1" compartment="ID_153698" initialConcentration="0" substanceUnits="nM" hasOnlySubstanceUnits="false" boundaryCondition="false" constant="false">
        <annotation>
          <simcell:bo xmlns:simcell="http://li-jian.ibe.med.uni-muenchen.de/ns" type="mRNA"/>
        </annotation>
      </species>
      <species id="ID_115479" name="ENOSF1-1" compartment="ID_153698" initialConcentration="0" substanceUnits="nM" hasOnlySubstanceUnits="false" boundaryCondition="false" constant="false">
        <annotation>
          <simcell:bo xmlns:simcell="http://li-jian.ibe.med.uni-muenchen.de/ns" type="mRNA"/>
        </annotation>
      </species>
      <species id="ID_1155" name="ALLC" compartment="ID_153698" initialConcentration="1" substanceUnits="nM" hasOnlySubstanceUnits="false" boundaryCondition="true" constant="true">
        <annotation>
          <simcell:bo xmlns:simcell="http://li-jian.ibe.med.uni-muenchen.de/ns" type="Gene"/>
        </annotation>
      </species>
      <species id="ID_11550" name="MTM1" compartment="ID_153698" initialConcentration="1" substanceUnits="nM" hasOnlySubstanceUnits="false" boundaryCondition="true" constant="true">
        <annotation>
          <simcell:bo xmlns:simcell="http://li-jian.ibe.med.uni-muenchen.de/ns" type="Gene"/>
        </annotation>
      </species>
      <species id="ID_116020" name="TNRC6B-1" compartment="ID_153698" initialConcentration="0" substanceUnits="nM" hasOnlySubstanceUnits="false" boundaryCondition="false" constant="false">
        <annotation>
          <simcell:bo xmlns:simcell="http://li-jian.ibe.med.uni-muenchen.de/ns" type="mRNA"/>
        </annotation>
      </species>
      <species id="ID_11679" name="C12orf5" compartment="ID_153698" initialConcentration="1" substanceUnits="nM" hasOnlySubstanceUnits="false" boundaryCondition="true" constant="true">
        <annotation>
          <simcell:bo xmlns:simcell="http://li-jian.ibe.med.uni-muenchen.de/ns" type="Gene"/>
        </annotation>
      </species>
      <species id="ID_1168" name="AMD1" compartment="ID_153698" initialConcentration="1" substanceUnits="nM" hasOnlySubstanceUnits="false" boundaryCondition="true" constant="true">
        <annotation>
          <simcell:bo xmlns:simcell="http://li-jian.ibe.med.uni-muenchen.de/ns" type="Gene"/>
        </annotation>
      </species>
      <species id="ID_1169" name="AMDHD1" compartment="ID_153698" initialConcentration="1" substanceUnits="nM" hasOnlySubstanceUnits="false" boundaryCondition="true" constant="true">
        <annotation>
          <simcell:bo xmlns:simcell="http://li-jian.ibe.med.uni-muenchen.de/ns" type="Gene"/>
        </annotation>
      </species>
      <species id="ID_11695" name="CMPK2" compartment="ID_153698" initialConcentration="1" substanceUnits="nM" hasOnlySubstanceUnits="false" boundaryCondition="true" constant="true">
        <annotation>
          <simcell:bo xmlns:simcell="http://li-jian.ibe.med.uni-muenchen.de/ns" type="Gene"/>
        </annotation>
      </species>
      <species id="ID_1173" name="AMPD1" compartment="ID_153698" initialConcentration="1" substanceUnits="nM" hasOnlySubstanceUnits="false" boundaryCondition="true" constant="true">
        <annotation>
          <simcell:bo xmlns:simcell="http://li-jian.ibe.med.uni-muenchen.de/ns" type="Gene"/>
        </annotation>
      </species>
      <species id="ID_1174" name="AMPD2" compartment="ID_153698" initialConcentration="1" substanceUnits="nM" hasOnlySubstanceUnits="false" boundaryCondition="true" constant="true">
        <annotation>
          <simcell:bo xmlns:simcell="http://li-jian.ibe.med.uni-muenchen.de/ns" type="Gene"/>
        </annotation>
      </species>
      <species id="ID_1175" name="AMPD3" compartment="ID_153698" initialConcentration="1" substanceUnits="nM" hasOnlySubstanceUnits="false" boundaryCondition="true" constant="true">
        <annotation>
          <simcell:bo xmlns:simcell="http://li-jian.ibe.med.uni-muenchen.de/ns" type="Gene"/>
        </annotation>
      </species>
      <species id="ID_1176" name="AMT" compartment="ID_153698" initialConcentration="1" substanceUnits="nM" hasOnlySubstanceUnits="false" boundaryCondition="true" constant="true">
        <annotation>
          <simcell:bo xmlns:simcell="http://li-jian.ibe.med.uni-muenchen.de/ns" type="Gene"/>
        </annotation>
      </species>
      <species id="ID_1177" name="AMY2A" compartment="ID_153698" initialConcentration="1" substanceUnits="nM" hasOnlySubstanceUnits="false" boundaryCondition="true" constant="true">
        <annotation>
          <simcell:bo xmlns:simcell="http://li-jian.ibe.med.uni-muenchen.de/ns" type="Gene"/>
        </annotation>
      </species>
      <species id="ID_1178" name="AMY2B" compartment="ID_153698" initialConcentration="1" substanceUnits="nM" hasOnlySubstanceUnits="false" boundaryCondition="true" constant="true">
        <annotation>
          <simcell:bo xmlns:simcell="http://li-jian.ibe.med.uni-muenchen.de/ns" type="Gene"/>
        </annotation>
      </species>
      <species id="ID_118074" name="ACSM2-1" compartment="ID_153698" initialConcentration="0" substanceUnits="nM" hasOnlySubstanceUnits="false" boundaryCondition="false" constant="false">
        <annotation>
          <simcell:bo xmlns:simcell="http://li-jian.ibe.med.uni-muenchen.de/ns" type="mRNA"/>
        </annotation>
      </species>
      <species id="ID_118150" name="DNMT3L-1" compartment="ID_153698" initialConcentration="0" substanceUnits="nM" hasOnlySubstanceUnits="false" boundaryCondition="false" constant="false">
        <annotation>
          <simcell:bo xmlns:simcell="http://li-jian.ibe.med.uni-muenchen.de/ns" type="mRNA"/>
        </annotation>
      </species>
      <species id="ID_118242" name="ATPGD1-2" compartment="ID_153698" initialConcentration="0" substanceUnits="nM" hasOnlySubstanceUnits="false" boundaryCondition="false" constant="false">
        <annotation>
          <simcell:bo xmlns:simcell="http://li-jian.ibe.med.uni-muenchen.de/ns" type="mRNA"/>
        </annotation>
      </species>
      <species id="ID_11837" name="ECHDC1" compartment="ID_153698" initialConcentration="1" substanceUnits="nM" hasOnlySubstanceUnits="false" boundaryCondition="true" constant="true">
        <annotation>
          <simcell:bo xmlns:simcell="http://li-jian.ibe.med.uni-muenchen.de/ns" type="Gene"/>
        </annotation>
      </species>
      <species id="ID_118721" name="ATP8B2-1" compartment="ID_153698" initialConcentration="0" substanceUnits="nM" hasOnlySubstanceUnits="false" boundaryCondition="false" constant="false">
        <annotation>
          <simcell:bo xmlns:simcell="http://li-jian.ibe.med.uni-muenchen.de/ns" type="mRNA"/>
        </annotation>
      </species>
      <species id="ID_118888" name="NAPRT1-5" compartment="ID_153698" initialConcentration="0" substanceUnits="nM" hasOnlySubstanceUnits="false" boundaryCondition="false" constant="false">
        <annotation>
          <simcell:bo xmlns:simcell="http://li-jian.ibe.med.uni-muenchen.de/ns" type="mRNA"/>
        </annotation>
      </species>
      <species id="ID_119069" name="ATP1A1-1" compartment="ID_153698" initialConcentration="0" substanceUnits="nM" hasOnlySubstanceUnits="false" boundaryCondition="false" constant="false">
        <annotation>
          <simcell:bo xmlns:simcell="http://li-jian.ibe.med.uni-muenchen.de/ns" type="mRNA"/>
        </annotation>
      </species>
      <species id="ID_119278" name="CNDP2-1" compartment="ID_153698" initialConcentration="0" substanceUnits="nM" hasOnlySubstanceUnits="false" boundaryCondition="false" constant="false">
        <annotation>
          <simcell:bo xmlns:simcell="http://li-jian.ibe.med.uni-muenchen.de/ns" type="mRNA"/>
        </annotation>
      </species>
      <species id="ID_119281" name="SDSL-1" compartment="ID_153698" initialConcentration="0" substanceUnits="nM" hasOnlySubstanceUnits="false" boundaryCondition="false" constant="false">
        <annotation>
          <simcell:bo xmlns:simcell="http://li-jian.ibe.med.uni-muenchen.de/ns" type="mRNA"/>
        </annotation>
      </species>
      <species id="ID_119300" name="C9orf103-1" compartment="ID_153698" initialConcentration="0" substanceUnits="nM" hasOnlySubstanceUnits="false" boundaryCondition="false" constant="false">
        <annotation>
          <simcell:bo xmlns:simcell="http://li-jian.ibe.med.uni-muenchen.de/ns" type="mRNA"/>
        </annotation>
      </species>
      <species id="ID_119918" name="GFM1-1" compartment="ID_153698" initialConcentration="0" substanceUnits="nM" hasOnlySubstanceUnits="false" boundaryCondition="false" constant="false">
        <annotation>
          <simcell:bo xmlns:simcell="http://li-jian.ibe.med.uni-muenchen.de/ns" type="mRNA"/>
        </annotation>
      </species>
      <species id="ID_11999" name="ATP9A" compartment="ID_153698" initialConcentration="1" substanceUnits="nM" hasOnlySubstanceUnits="false" boundaryCondition="true" constant="true">
        <annotation>
          <simcell:bo xmlns:simcell="http://li-jian.ibe.med.uni-muenchen.de/ns" type="Gene"/>
        </annotation>
      </species>
      <species id="ID_120354" name="C1orf57-3" compartment="ID_153698" initialConcentration="0" substanceUnits="nM" hasOnlySubstanceUnits="false" boundaryCondition="false" constant="false">
        <annotation>
          <simcell:bo xmlns:simcell="http://li-jian.ibe.med.uni-muenchen.de/ns" type="mRNA"/>
        </annotation>
      </species>
      <species id="ID_120388" name="ATP1A4-1" compartment="ID_153698" initialConcentration="0" substanceUnits="nM" hasOnlySubstanceUnits="false" boundaryCondition="false" constant="false">
        <annotation>
          <simcell:bo xmlns:simcell="http://li-jian.ibe.med.uni-muenchen.de/ns" type="mRNA"/>
        </annotation>
      </species>
      <species id="ID_12039" name="ATP2C2" compartment="ID_153698" initialConcentration="1" substanceUnits="nM" hasOnlySubstanceUnits="false" boundaryCondition="true" constant="true">
        <annotation>
          <simcell:bo xmlns:simcell="http://li-jian.ibe.med.uni-muenchen.de/ns" type="Gene"/>
        </annotation>
      </species>
      <species id="ID_1210" name="AOC2" compartment="ID_153698" initialConcentration="1" substanceUnits="nM" hasOnlySubstanceUnits="false" boundaryCondition="true" constant="true">
        <annotation>
          <simcell:bo xmlns:simcell="http://li-jian.ibe.med.uni-muenchen.de/ns" type="Gene"/>
        </annotation>
      </species>
      <species id="ID_1211" name="AOC3" compartment="ID_153698" initialConcentration="1" substanceUnits="nM" hasOnlySubstanceUnits="false" boundaryCondition="true" constant="true">
        <annotation>
          <simcell:bo xmlns:simcell="http://li-jian.ibe.med.uni-muenchen.de/ns" type="Gene"/>
        </annotation>
      </species>
      <species id="ID_121121" name="HDDC3-1" compartment="ID_153698" initialConcentration="0" substanceUnits="nM" hasOnlySubstanceUnits="false" boundaryCondition="false" constant="false">
        <annotation>
          <simcell:bo xmlns:simcell="http://li-jian.ibe.med.uni-muenchen.de/ns" type="mRNA"/>
        </annotation>
      </species>
      <species id="ID_1213" name="AOX1" compartment="ID_153698" initialConcentration="1" substanceUnits="nM" hasOnlySubstanceUnits="false" boundaryCondition="true" constant="true">
        <annotation>
          <simcell:bo xmlns:simcell="http://li-jian.ibe.med.uni-muenchen.de/ns" type="Gene"/>
        </annotation>
      </species>
      <species id="ID_12147" name="LIPG" compartment="ID_153698" initialConcentration="1" substanceUnits="nM" hasOnlySubstanceUnits="false" boundaryCondition="true" constant="true">
        <annotation>
          <simcell:bo xmlns:simcell="http://li-jian.ibe.med.uni-muenchen.de/ns" type="Gene"/>
        </annotation>
      </species>
      <species id="ID_121569" name="NIT2-1" compartment="ID_153698" initialConcentration="0" substanceUnits="nM" hasOnlySubstanceUnits="false" boundaryCondition="false" constant="false">
        <annotation>
          <simcell:bo xmlns:simcell="http://li-jian.ibe.med.uni-muenchen.de/ns" type="mRNA"/>
        </annotation>
      </species>
      <species id="ID_121818" name="ACSM3-1" compartment="ID_153698" initialConcentration="0" substanceUnits="nM" hasOnlySubstanceUnits="false" boundaryCondition="false" constant="false">
        <annotation>
          <simcell:bo xmlns:simcell="http://li-jian.ibe.med.uni-muenchen.de/ns" type="mRNA"/>
        </annotation>
      </species>
      <species id="ID_121975" name="PDE6B-1" compartment="ID_153698" initialConcentration="0" substanceUnits="nM" hasOnlySubstanceUnits="false" boundaryCondition="false" constant="false">
        <annotation>
          <simcell:bo xmlns:simcell="http://li-jian.ibe.med.uni-muenchen.de/ns" type="mRNA"/>
        </annotation>
      </species>
      <species id="ID_122441" name="UCKL1-1" compartment="ID_153698" initialConcentration="0" substanceUnits="nM" hasOnlySubstanceUnits="false" boundaryCondition="false" constant="false">
        <annotation>
          <simcell:bo xmlns:simcell="http://li-jian.ibe.med.uni-muenchen.de/ns" type="mRNA"/>
        </annotation>
      </species>
      <species id="ID_122822" name="TMEM91-1" compartment="ID_153698" initialConcentration="0" substanceUnits="nM" hasOnlySubstanceUnits="false" boundaryCondition="false" constant="false">
        <annotation>
          <simcell:bo xmlns:simcell="http://li-jian.ibe.med.uni-muenchen.de/ns" type="mRNA"/>
        </annotation>
      </species>
      <species id="ID_123592" name="KATNA1-1" compartment="ID_153698" initialConcentration="0" substanceUnits="nM" hasOnlySubstanceUnits="false" boundaryCondition="false" constant="false">
        <annotation>
          <simcell:bo xmlns:simcell="http://li-jian.ibe.med.uni-muenchen.de/ns" type="mRNA"/>
        </annotation>
      </species>
      <species id="ID_1238" name="APRT" compartment="ID_153698" initialConcentration="1" substanceUnits="nM" hasOnlySubstanceUnits="false" boundaryCondition="true" constant="true">
        <annotation>
          <simcell:bo xmlns:simcell="http://li-jian.ibe.med.uni-muenchen.de/ns" type="Gene"/>
        </annotation>
      </species>
      <species id="ID_123898" name="NAALADL1-1" compartment="ID_153698" initialConcentration="0" substanceUnits="nM" hasOnlySubstanceUnits="false" boundaryCondition="false" constant="false">
        <annotation>
          <simcell:bo xmlns:simcell="http://li-jian.ibe.med.uni-muenchen.de/ns" type="mRNA"/>
        </annotation>
      </species>
      <species id="ID_124036" name="GFM2-1" compartment="ID_153698" initialConcentration="0" substanceUnits="nM" hasOnlySubstanceUnits="false" boundaryCondition="false" constant="false">
        <annotation>
          <simcell:bo xmlns:simcell="http://li-jian.ibe.med.uni-muenchen.de/ns" type="mRNA"/>
        </annotation>
      </species>
      <species id="ID_124162" name="MOGAT3-1" compartment="ID_153698" initialConcentration="0" substanceUnits="nM" hasOnlySubstanceUnits="false" boundaryCondition="false" constant="false">
        <annotation>
          <simcell:bo xmlns:simcell="http://li-jian.ibe.med.uni-muenchen.de/ns" type="mRNA"/>
        </annotation>
      </species>
      <species id="ID_124199" name="ATP2B4-1" compartment="ID_153698" initialConcentration="0" substanceUnits="nM" hasOnlySubstanceUnits="false" boundaryCondition="false" constant="false">
        <annotation>
          <simcell:bo xmlns:simcell="http://li-jian.ibe.med.uni-muenchen.de/ns" type="mRNA"/>
        </annotation>
      </species>
      <species id="ID_12429" name="ABHD6" compartment="ID_153698" initialConcentration="1" substanceUnits="nM" hasOnlySubstanceUnits="false" boundaryCondition="true" constant="true">
        <annotation>
          <simcell:bo xmlns:simcell="http://li-jian.ibe.med.uni-muenchen.de/ns" type="Gene"/>
        </annotation>
      </species>
      <species id="ID_12482" name="ENOSF1" compartment="ID_153698" initialConcentration="1" substanceUnits="nM" hasOnlySubstanceUnits="false" boundaryCondition="true" constant="true">
        <annotation>
          <simcell:bo xmlns:simcell="http://li-jian.ibe.med.uni-muenchen.de/ns" type="Gene"/>
        </annotation>
      </species>
      <species id="ID_125026" name="ATP2B1-1" compartment="ID_153698" initialConcentration="0" substanceUnits="nM" hasOnlySubstanceUnits="false" boundaryCondition="false" constant="false">
        <annotation>
          <simcell:bo xmlns:simcell="http://li-jian.ibe.med.uni-muenchen.de/ns" type="mRNA"/>
        </annotation>
      </species>
      <species id="ID_12510" name="FOLH1B" compartment="ID_153698" initialConcentration="1" substanceUnits="nM" hasOnlySubstanceUnits="false" boundaryCondition="true" constant="true">
        <annotation>
          <simcell:bo xmlns:simcell="http://li-jian.ibe.med.uni-muenchen.de/ns" type="Gene"/>
        </annotation>
      </species>
      <species id="ID_125288" name="ZCCHC11-1" compartment="ID_153698" initialConcentration="0" substanceUnits="nM" hasOnlySubstanceUnits="false" boundaryCondition="false" constant="false">
        <annotation>
          <simcell:bo xmlns:simcell="http://li-jian.ibe.med.uni-muenchen.de/ns" type="mRNA"/>
        </annotation>
      </species>
      <species id="ID_1255" name="ARG1" compartment="ID_153698" initialConcentration="1" substanceUnits="nM" hasOnlySubstanceUnits="false" boundaryCondition="true" constant="true">
        <annotation>
          <simcell:bo xmlns:simcell="http://li-jian.ibe.med.uni-muenchen.de/ns" type="Gene"/>
        </annotation>
      </species>
      <species id="ID_1256" name="ARG2" compartment="ID_153698" initialConcentration="1" substanceUnits="nM" hasOnlySubstanceUnits="false" boundaryCondition="true" constant="true">
        <annotation>
          <simcell:bo xmlns:simcell="http://li-jian.ibe.med.uni-muenchen.de/ns" type="Gene"/>
        </annotation>
      </species>
      <species id="ID_125686" name="ATP2A1-1" compartment="ID_153698" initialConcentration="0" substanceUnits="nM" hasOnlySubstanceUnits="false" boundaryCondition="false" constant="false">
        <annotation>
          <simcell:bo xmlns:simcell="http://li-jian.ibe.med.uni-muenchen.de/ns" type="mRNA"/>
        </annotation>
      </species>
      <species id="ID_126106" name="ASNA1-1" compartment="ID_153698" initialConcentration="0" substanceUnits="nM" hasOnlySubstanceUnits="false" boundaryCondition="false" constant="false">
        <annotation>
          <simcell:bo xmlns:simcell="http://li-jian.ibe.med.uni-muenchen.de/ns" type="mRNA"/>
        </annotation>
      </species>
      <species id="ID_12615" name="TNRC6B" compartment="ID_153698" initialConcentration="1" substanceUnits="nM" hasOnlySubstanceUnits="false" boundaryCondition="true" constant="true">
        <annotation>
          <simcell:bo xmlns:simcell="http://li-jian.ibe.med.uni-muenchen.de/ns" type="Gene"/>
        </annotation>
      </species>
      <species id="ID_126564" name="MBOAT2-1" compartment="ID_153698" initialConcentration="0" substanceUnits="nM" hasOnlySubstanceUnits="false" boundaryCondition="false" constant="false">
        <annotation>
          <simcell:bo xmlns:simcell="http://li-jian.ibe.med.uni-muenchen.de/ns" type="mRNA"/>
        </annotation>
      </species>
      <species id="ID_127475" name="SLC27A2-1" compartment="ID_153698" initialConcentration="0" substanceUnits="nM" hasOnlySubstanceUnits="false" boundaryCondition="false" constant="false">
        <annotation>
          <simcell:bo xmlns:simcell="http://li-jian.ibe.med.uni-muenchen.de/ns" type="mRNA"/>
        </annotation>
      </species>
      <species id="ID_129251" name="TOP3B-2" compartment="ID_153698" initialConcentration="0" substanceUnits="nM" hasOnlySubstanceUnits="false" boundaryCondition="false" constant="false">
        <annotation>
          <simcell:bo xmlns:simcell="http://li-jian.ibe.med.uni-muenchen.de/ns" type="mRNA"/>
        </annotation>
      </species>
      <species id="ID_12990" name="PDE6A" compartment="ID_153698" initialConcentration="1" substanceUnits="nM" hasOnlySubstanceUnits="false" boundaryCondition="true" constant="true">
        <annotation>
          <simcell:bo xmlns:simcell="http://li-jian.ibe.med.uni-muenchen.de/ns" type="Gene"/>
        </annotation>
      </species>
      <species id="ID_1304" name="ASL" compartment="ID_153698" initialConcentration="1" substanceUnits="nM" hasOnlySubstanceUnits="false" boundaryCondition="true" constant="true">
        <annotation>
          <simcell:bo xmlns:simcell="http://li-jian.ibe.med.uni-muenchen.de/ns" type="Gene"/>
        </annotation>
      </species>
      <species id="ID_130400" name="LIPF-1" compartment="ID_153698" initialConcentration="0" substanceUnits="nM" hasOnlySubstanceUnits="false" boundaryCondition="false" constant="false">
        <annotation>
          <simcell:bo xmlns:simcell="http://li-jian.ibe.med.uni-muenchen.de/ns" type="mRNA"/>
        </annotation>
      </species>
      <species id="ID_1306" name="ASNS" compartment="ID_153698" initialConcentration="1" substanceUnits="nM" hasOnlySubstanceUnits="false" boundaryCondition="true" constant="true">
        <annotation>
          <simcell:bo xmlns:simcell="http://li-jian.ibe.med.uni-muenchen.de/ns" type="Gene"/>
        </annotation>
      </species>
      <species id="ID_1307" name="ASPA" compartment="ID_153698" initialConcentration="1" substanceUnits="nM" hasOnlySubstanceUnits="false" boundaryCondition="true" constant="true">
        <annotation>
          <simcell:bo xmlns:simcell="http://li-jian.ibe.med.uni-muenchen.de/ns" type="Gene"/>
        </annotation>
      </species>
      <species id="ID_1312" name="ASS1" compartment="ID_153698" initialConcentration="1" substanceUnits="nM" hasOnlySubstanceUnits="false" boundaryCondition="true" constant="true">
        <annotation>
          <simcell:bo xmlns:simcell="http://li-jian.ibe.med.uni-muenchen.de/ns" type="Gene"/>
        </annotation>
      </species>
      <species id="ID_13126" name="ACSM2" compartment="ID_153698" initialConcentration="1" substanceUnits="nM" hasOnlySubstanceUnits="false" boundaryCondition="true" constant="true">
        <annotation>
          <simcell:bo xmlns:simcell="http://li-jian.ibe.med.uni-muenchen.de/ns" type="Gene"/>
        </annotation>
      </species>
      <species id="ID_13145" name="DNMT3L" compartment="ID_153698" initialConcentration="1" substanceUnits="nM" hasOnlySubstanceUnits="false" boundaryCondition="true" constant="true">
        <annotation>
          <simcell:bo xmlns:simcell="http://li-jian.ibe.med.uni-muenchen.de/ns" type="Gene"/>
        </annotation>
      </species>
      <species id="ID_131547" name="ATP10D-1" compartment="ID_153698" initialConcentration="0" substanceUnits="nM" hasOnlySubstanceUnits="false" boundaryCondition="false" constant="false">
        <annotation>
          <simcell:bo xmlns:simcell="http://li-jian.ibe.med.uni-muenchen.de/ns" type="mRNA"/>
        </annotation>
      </species>
      <species id="ID_13169" name="ATPGD1" compartment="ID_153698" initialConcentration="1" substanceUnits="nM" hasOnlySubstanceUnits="false" boundaryCondition="true" constant="true">
        <annotation>
          <simcell:bo xmlns:simcell="http://li-jian.ibe.med.uni-muenchen.de/ns" type="Gene"/>
        </annotation>
      </species>
      <species id="ID_131716" name="ADPGK-1" compartment="ID_153698" initialConcentration="0" substanceUnits="nM" hasOnlySubstanceUnits="false" boundaryCondition="false" constant="false">
        <annotation>
          <simcell:bo xmlns:simcell="http://li-jian.ibe.med.uni-muenchen.de/ns" type="mRNA"/>
        </annotation>
      </species>
      <species id="ID_131884" name="GYS1-1" compartment="ID_153698" initialConcentration="0" substanceUnits="nM" hasOnlySubstanceUnits="false" boundaryCondition="false" constant="false">
        <annotation>
          <simcell:bo xmlns:simcell="http://li-jian.ibe.med.uni-muenchen.de/ns" type="mRNA"/>
        </annotation>
      </species>
      <species id="ID_1319" name="ATIC" compartment="ID_153698" initialConcentration="1" substanceUnits="nM" hasOnlySubstanceUnits="false" boundaryCondition="true" constant="true">
        <annotation>
          <simcell:bo xmlns:simcell="http://li-jian.ibe.med.uni-muenchen.de/ns" type="Gene"/>
        </annotation>
      </species>
      <species id="ID_1323" name="ATP11A" compartment="ID_153698" initialConcentration="1" substanceUnits="nM" hasOnlySubstanceUnits="false" boundaryCondition="true" constant="true">
        <annotation>
          <simcell:bo xmlns:simcell="http://li-jian.ibe.med.uni-muenchen.de/ns" type="Gene"/>
        </annotation>
      </species>
      <species id="ID_1324" name="ATP11C" compartment="ID_153698" initialConcentration="1" substanceUnits="nM" hasOnlySubstanceUnits="false" boundaryCondition="true" constant="true">
        <annotation>
          <simcell:bo xmlns:simcell="http://li-jian.ibe.med.uni-muenchen.de/ns" type="Gene"/>
        </annotation>
      </species>
      <species id="ID_1325" name="ATP12A" compartment="ID_153698" initialConcentration="1" substanceUnits="nM" hasOnlySubstanceUnits="false" boundaryCondition="true" constant="true">
        <annotation>
          <simcell:bo xmlns:simcell="http://li-jian.ibe.med.uni-muenchen.de/ns" type="Gene"/>
        </annotation>
      </species>
      <species id="ID_132557" name="RENBP-1" compartment="ID_153698" initialConcentration="0" substanceUnits="nM" hasOnlySubstanceUnits="false" boundaryCondition="false" constant="false">
        <annotation>
          <simcell:bo xmlns:simcell="http://li-jian.ibe.med.uni-muenchen.de/ns" type="mRNA"/>
        </annotation>
      </species>
      <species id="ID_132653" name="ACSF3-1" compartment="ID_153698" initialConcentration="0" substanceUnits="nM" hasOnlySubstanceUnits="false" boundaryCondition="false" constant="false">
        <annotation>
          <simcell:bo xmlns:simcell="http://li-jian.ibe.med.uni-muenchen.de/ns" type="mRNA"/>
        </annotation>
      </species>
      <species id="ID_132813" name="ABHD5-1" compartment="ID_153698" initialConcentration="0" substanceUnits="nM" hasOnlySubstanceUnits="false" boundaryCondition="false" constant="false">
        <annotation>
          <simcell:bo xmlns:simcell="http://li-jian.ibe.med.uni-muenchen.de/ns" type="mRNA"/>
        </annotation>
      </species>
      <species id="ID_1329" name="ATP1A2" compartment="ID_153698" initialConcentration="1" substanceUnits="nM" hasOnlySubstanceUnits="false" boundaryCondition="true" constant="true">
        <annotation>
          <simcell:bo xmlns:simcell="http://li-jian.ibe.med.uni-muenchen.de/ns" type="Gene"/>
        </annotation>
      </species>
      <species id="ID_132949" name="CFTR-2" compartment="ID_153698" initialConcentration="0" substanceUnits="nM" hasOnlySubstanceUnits="false" boundaryCondition="false" constant="false">
        <annotation>
          <simcell:bo xmlns:simcell="http://li-jian.ibe.med.uni-muenchen.de/ns" type="mRNA"/>
        </annotation>
      </species>
      <species id="ID_1330" name="ATP1A3" compartment="ID_153698" initialConcentration="1" substanceUnits="nM" hasOnlySubstanceUnits="false" boundaryCondition="true" constant="true">
        <annotation>
          <simcell:bo xmlns:simcell="http://li-jian.ibe.med.uni-muenchen.de/ns" type="Gene"/>
        </annotation>
      </species>
      <species id="ID_13300" name="ATP8B2" compartment="ID_153698" initialConcentration="1" substanceUnits="nM" hasOnlySubstanceUnits="false" boundaryCondition="true" constant="true">
        <annotation>
          <simcell:bo xmlns:simcell="http://li-jian.ibe.med.uni-muenchen.de/ns" type="Gene"/>
        </annotation>
      </species>
      <species id="ID_133066" name="ENOPH1-1" compartment="ID_153698" initialConcentration="0" substanceUnits="nM" hasOnlySubstanceUnits="false" boundaryCondition="false" constant="false">
        <annotation>
          <simcell:bo xmlns:simcell="http://li-jian.ibe.med.uni-muenchen.de/ns" type="mRNA"/>
        </annotation>
      </species>
      <species id="ID_1332" name="ATP2B3" compartment="ID_153698" initialConcentration="1" substanceUnits="nM" hasOnlySubstanceUnits="false" boundaryCondition="true" constant="true">
        <annotation>
          <simcell:bo xmlns:simcell="http://li-jian.ibe.med.uni-muenchen.de/ns" type="Gene"/>
        </annotation>
      </species>
      <species id="ID_1333" name="ATP4A" compartment="ID_153698" initialConcentration="1" substanceUnits="nM" hasOnlySubstanceUnits="false" boundaryCondition="true" constant="true">
        <annotation>
          <simcell:bo xmlns:simcell="http://li-jian.ibe.med.uni-muenchen.de/ns" type="Gene"/>
        </annotation>
      </species>
      <species id="ID_1334" name="ATP4B" compartment="ID_153698" initialConcentration="1" substanceUnits="nM" hasOnlySubstanceUnits="false" boundaryCondition="true" constant="true">
        <annotation>
          <simcell:bo xmlns:simcell="http://li-jian.ibe.med.uni-muenchen.de/ns" type="Gene"/>
        </annotation>
      </species>
      <species id="ID_133416" name="MOGAT1-1" compartment="ID_153698" initialConcentration="0" substanceUnits="nM" hasOnlySubstanceUnits="false" boundaryCondition="false" constant="false">
        <annotation>
          <simcell:bo xmlns:simcell="http://li-jian.ibe.med.uni-muenchen.de/ns" type="mRNA"/>
        </annotation>
      </species>
      <species id="ID_1335" name="ATP5A1" compartment="ID_153698" initialConcentration="1" substanceUnits="nM" hasOnlySubstanceUnits="false" boundaryCondition="true" constant="true">
        <annotation>
          <simcell:bo xmlns:simcell="http://li-jian.ibe.med.uni-muenchen.de/ns" type="Gene"/>
        </annotation>
      </species>
      <species id="ID_13354" name="NAPRT1" compartment="ID_153698" initialConcentration="1" substanceUnits="nM" hasOnlySubstanceUnits="false" boundaryCondition="true" constant="true">
        <annotation>
          <simcell:bo xmlns:simcell="http://li-jian.ibe.med.uni-muenchen.de/ns" type="Gene"/>
        </annotation>
      </species>
      <species id="ID_1336" name="ATP5B" compartment="ID_153698" initialConcentration="1" substanceUnits="nM" hasOnlySubstanceUnits="false" boundaryCondition="true" constant="true">
        <annotation>
          <simcell:bo xmlns:simcell="http://li-jian.ibe.med.uni-muenchen.de/ns" type="Gene"/>
        </annotation>
      </species>
      <species id="ID_1337" name="ATP5C1" compartment="ID_153698" initialConcentration="1" substanceUnits="nM" hasOnlySubstanceUnits="false" boundaryCondition="true" constant="true">
        <annotation>
          <simcell:bo xmlns:simcell="http://li-jian.ibe.med.uni-muenchen.de/ns" type="Gene"/>
        </annotation>
      </species>
      <species id="ID_1338" name="ATP5D" compartment="ID_153698" initialConcentration="1" substanceUnits="nM" hasOnlySubstanceUnits="false" boundaryCondition="true" constant="true">
        <annotation>
          <simcell:bo xmlns:simcell="http://li-jian.ibe.med.uni-muenchen.de/ns" type="Gene"/>
        </annotation>
      </species>
      <species id="ID_133851" name="ATP11B-1" compartment="ID_153698" initialConcentration="0" substanceUnits="nM" hasOnlySubstanceUnits="false" boundaryCondition="false" constant="false">
        <annotation>
          <simcell:bo xmlns:simcell="http://li-jian.ibe.med.uni-muenchen.de/ns" type="mRNA"/>
        </annotation>
      </species>
      <species id="ID_1339" name="ATP5E" compartment="ID_153698" initialConcentration="1" substanceUnits="nM" hasOnlySubstanceUnits="false" boundaryCondition="true" constant="true">
        <annotation>
          <simcell:bo xmlns:simcell="http://li-jian.ibe.med.uni-muenchen.de/ns" type="Gene"/>
        </annotation>
      </species>
      <species id="ID_133992" name="UAP1L1-1" compartment="ID_153698" initialConcentration="0" substanceUnits="nM" hasOnlySubstanceUnits="false" boundaryCondition="false" constant="false">
        <annotation>
          <simcell:bo xmlns:simcell="http://li-jian.ibe.med.uni-muenchen.de/ns" type="mRNA"/>
        </annotation>
      </species>
      <species id="ID_1340" name="ATP5F1" compartment="ID_153698" initialConcentration="1" substanceUnits="nM" hasOnlySubstanceUnits="false" boundaryCondition="true" constant="true">
        <annotation>
          <simcell:bo xmlns:simcell="http://li-jian.ibe.med.uni-muenchen.de/ns" type="Gene"/>
        </annotation>
      </species>
      <species id="ID_134069" name="AMDHD2-1" compartment="ID_153698" initialConcentration="0" substanceUnits="nM" hasOnlySubstanceUnits="false" boundaryCondition="false" constant="false">
        <annotation>
          <simcell:bo xmlns:simcell="http://li-jian.ibe.med.uni-muenchen.de/ns" type="mRNA"/>
        </annotation>
      </species>
      <species id="ID_13408" name="ATP1A1" compartment="ID_153698" initialConcentration="1" substanceUnits="nM" hasOnlySubstanceUnits="false" boundaryCondition="true" constant="true">
        <annotation>
          <simcell:bo xmlns:simcell="http://li-jian.ibe.med.uni-muenchen.de/ns" type="Gene"/>
        </annotation>
      </species>
      <species id="ID_1341" name="ATP5G1" compartment="ID_153698" initialConcentration="1" substanceUnits="nM" hasOnlySubstanceUnits="false" boundaryCondition="true" constant="true">
        <annotation>
          <simcell:bo xmlns:simcell="http://li-jian.ibe.med.uni-muenchen.de/ns" type="Gene"/>
        </annotation>
      </species>
      <species id="ID_1342" name="ATP5G2" compartment="ID_153698" initialConcentration="1" substanceUnits="nM" hasOnlySubstanceUnits="false" boundaryCondition="true" constant="true">
        <annotation>
          <simcell:bo xmlns:simcell="http://li-jian.ibe.med.uni-muenchen.de/ns" type="Gene"/>
        </annotation>
      </species>
      <species id="ID_134239" name="ATP6V0E2-2" compartment="ID_153698" initialConcentration="0" substanceUnits="nM" hasOnlySubstanceUnits="false" boundaryCondition="false" constant="false">
        <annotation>
          <simcell:bo xmlns:simcell="http://li-jian.ibe.med.uni-muenchen.de/ns" type="mRNA"/>
        </annotation>
      </species>
      <species id="ID_1343" name="ATP5G3" compartment="ID_153698" initialConcentration="1" substanceUnits="nM" hasOnlySubstanceUnits="false" boundaryCondition="true" constant="true">
        <annotation>
          <simcell:bo xmlns:simcell="http://li-jian.ibe.med.uni-muenchen.de/ns" type="Gene"/>
        </annotation>
      </species>
      <species id="ID_134377" name="APIP-1" compartment="ID_153698" initialConcentration="0" substanceUnits="nM" hasOnlySubstanceUnits="false" boundaryCondition="false" constant="false">
        <annotation>
          <simcell:bo xmlns:simcell="http://li-jian.ibe.med.uni-muenchen.de/ns" type="mRNA"/>
        </annotation>
      </species>
      <species id="ID_1344" name="ATP5H" compartment="ID_153698" initialConcentration="1" substanceUnits="nM" hasOnlySubstanceUnits="false" boundaryCondition="true" constant="true">
        <annotation>
          <simcell:bo xmlns:simcell="http://li-jian.ibe.med.uni-muenchen.de/ns" type="Gene"/>
        </annotation>
      </species>
      <species id="ID_1345" name="ATP5I" compartment="ID_153698" initialConcentration="1" substanceUnits="nM" hasOnlySubstanceUnits="false" boundaryCondition="true" constant="true">
        <annotation>
          <simcell:bo xmlns:simcell="http://li-jian.ibe.med.uni-muenchen.de/ns" type="Gene"/>
        </annotation>
      </species>
      <species id="ID_13458" name="CNDP2" compartment="ID_153698" initialConcentration="1" substanceUnits="nM" hasOnlySubstanceUnits="false" boundaryCondition="true" constant="true">
        <annotation>
          <simcell:bo xmlns:simcell="http://li-jian.ibe.med.uni-muenchen.de/ns" type="Gene"/>
        </annotation>
      </species>
      <species id="ID_1346" name="ATP5J" compartment="ID_153698" initialConcentration="1" substanceUnits="nM" hasOnlySubstanceUnits="false" boundaryCondition="true" constant="true">
        <annotation>
          <simcell:bo xmlns:simcell="http://li-jian.ibe.med.uni-muenchen.de/ns" type="Gene"/>
        </annotation>
      </species>
      <species id="ID_13460" name="SDSL" compartment="ID_153698" initialConcentration="1" substanceUnits="nM" hasOnlySubstanceUnits="false" boundaryCondition="true" constant="true">
        <annotation>
          <simcell:bo xmlns:simcell="http://li-jian.ibe.med.uni-muenchen.de/ns" type="Gene"/>
        </annotation>
      </species>
      <species id="ID_134602" name="MYBBP1A-1" compartment="ID_153698" initialConcentration="0" substanceUnits="nM" hasOnlySubstanceUnits="false" boundaryCondition="false" constant="false">
        <annotation>
          <simcell:bo xmlns:simcell="http://li-jian.ibe.med.uni-muenchen.de/ns" type="mRNA"/>
        </annotation>
      </species>
      <species id="ID_13465" name="C9orf103" compartment="ID_153698" initialConcentration="1" substanceUnits="nM" hasOnlySubstanceUnits="false" boundaryCondition="true" constant="true">
        <annotation>
          <simcell:bo xmlns:simcell="http://li-jian.ibe.med.uni-muenchen.de/ns" type="Gene"/>
        </annotation>
      </species>
      <species id="ID_1348" name="ATP5L" compartment="ID_153698" initialConcentration="1" substanceUnits="nM" hasOnlySubstanceUnits="false" boundaryCondition="true" constant="true">
        <annotation>
          <simcell:bo xmlns:simcell="http://li-jian.ibe.med.uni-muenchen.de/ns" type="Gene"/>
        </annotation>
      </species>
      <species id="ID_1350" name="ATP6AP1" compartment="ID_153698" initialConcentration="1" substanceUnits="nM" hasOnlySubstanceUnits="false" boundaryCondition="true" constant="true">
        <annotation>
          <simcell:bo xmlns:simcell="http://li-jian.ibe.med.uni-muenchen.de/ns" type="Gene"/>
        </annotation>
      </species>
      <species id="ID_1351" name="ATP6V0A1" compartment="ID_153698" initialConcentration="1" substanceUnits="nM" hasOnlySubstanceUnits="false" boundaryCondition="true" constant="true">
        <annotation>
          <simcell:bo xmlns:simcell="http://li-jian.ibe.med.uni-muenchen.de/ns" type="Gene"/>
        </annotation>
      </species>
      <species id="ID_1352" name="ATP6V0A2" compartment="ID_153698" initialConcentration="1" substanceUnits="nM" hasOnlySubstanceUnits="false" boundaryCondition="true" constant="true">
        <annotation>
          <simcell:bo xmlns:simcell="http://li-jian.ibe.med.uni-muenchen.de/ns" type="Gene"/>
        </annotation>
      </species>
      <species id="ID_1353" name="ATP6V0A4" compartment="ID_153698" initialConcentration="1" substanceUnits="nM" hasOnlySubstanceUnits="false" boundaryCondition="true" constant="true">
        <annotation>
          <simcell:bo xmlns:simcell="http://li-jian.ibe.med.uni-muenchen.de/ns" type="Gene"/>
        </annotation>
      </species>
      <species id="ID_1354" name="ATP6V0B" compartment="ID_153698" initialConcentration="1" substanceUnits="nM" hasOnlySubstanceUnits="false" boundaryCondition="true" constant="true">
        <annotation>
          <simcell:bo xmlns:simcell="http://li-jian.ibe.med.uni-muenchen.de/ns" type="Gene"/>
        </annotation>
      </species>
      <species id="ID_1355" name="ATP6V0C" compartment="ID_153698" initialConcentration="1" substanceUnits="nM" hasOnlySubstanceUnits="false" boundaryCondition="true" constant="true">
        <annotation>
          <simcell:bo xmlns:simcell="http://li-jian.ibe.med.uni-muenchen.de/ns" type="Gene"/>
        </annotation>
      </species>
      <species id="ID_1356" name="ATP6V0D1" compartment="ID_153698" initialConcentration="1" substanceUnits="nM" hasOnlySubstanceUnits="false" boundaryCondition="true" constant="true">
        <annotation>
          <simcell:bo xmlns:simcell="http://li-jian.ibe.med.uni-muenchen.de/ns" type="Gene"/>
        </annotation>
      </species>
      <species id="ID_1357" name="ATP6V0D2" compartment="ID_153698" initialConcentration="1" substanceUnits="nM" hasOnlySubstanceUnits="false" boundaryCondition="true" constant="true">
        <annotation>
          <simcell:bo xmlns:simcell="http://li-jian.ibe.med.uni-muenchen.de/ns" type="Gene"/>
        </annotation>
      </species>
      <species id="ID_1358" name="ATP6V0E1" compartment="ID_153698" initialConcentration="1" substanceUnits="nM" hasOnlySubstanceUnits="false" boundaryCondition="true" constant="true">
        <annotation>
          <simcell:bo xmlns:simcell="http://li-jian.ibe.med.uni-muenchen.de/ns" type="Gene"/>
        </annotation>
      </species>
      <species id="ID_1359" name="ATP6V1A" compartment="ID_153698" initialConcentration="1" substanceUnits="nM" hasOnlySubstanceUnits="false" boundaryCondition="true" constant="true">
        <annotation>
          <simcell:bo xmlns:simcell="http://li-jian.ibe.med.uni-muenchen.de/ns" type="Gene"/>
        </annotation>
      </species>
      <species id="ID_1360" name="ATP6V1B1" compartment="ID_153698" initialConcentration="1" substanceUnits="nM" hasOnlySubstanceUnits="false" boundaryCondition="true" constant="true">
        <annotation>
          <simcell:bo xmlns:simcell="http://li-jian.ibe.med.uni-muenchen.de/ns" type="Gene"/>
        </annotation>
      </species>
      <species id="ID_1361" name="ATP6V1B2" compartment="ID_153698" initialConcentration="1" substanceUnits="nM" hasOnlySubstanceUnits="false" boundaryCondition="true" constant="true">
        <annotation>
          <simcell:bo xmlns:simcell="http://li-jian.ibe.med.uni-muenchen.de/ns" type="Gene"/>
        </annotation>
      </species>
      <species id="ID_1362" name="ATP6V1C1" compartment="ID_153698" initialConcentration="1" substanceUnits="nM" hasOnlySubstanceUnits="false" boundaryCondition="true" constant="true">
        <annotation>
          <simcell:bo xmlns:simcell="http://li-jian.ibe.med.uni-muenchen.de/ns" type="Gene"/>
        </annotation>
      </species>
      <species id="ID_13628" name="GFM1" compartment="ID_153698" initialConcentration="1" substanceUnits="nM" hasOnlySubstanceUnits="false" boundaryCondition="true" constant="true">
        <annotation>
          <simcell:bo xmlns:simcell="http://li-jian.ibe.med.uni-muenchen.de/ns" type="Gene"/>
        </annotation>
      </species>
      <species id="ID_1363" name="ATP6V1C2" compartment="ID_153698" initialConcentration="1" substanceUnits="nM" hasOnlySubstanceUnits="false" boundaryCondition="true" constant="true">
        <annotation>
          <simcell:bo xmlns:simcell="http://li-jian.ibe.med.uni-muenchen.de/ns" type="Gene"/>
        </annotation>
      </species>
      <species id="ID_1364" name="ATP6V1D" compartment="ID_153698" initialConcentration="1" substanceUnits="nM" hasOnlySubstanceUnits="false" boundaryCondition="true" constant="true">
        <annotation>
          <simcell:bo xmlns:simcell="http://li-jian.ibe.med.uni-muenchen.de/ns" type="Gene"/>
        </annotation>
      </species>
      <species id="ID_1365" name="ATP6V1E1" compartment="ID_153698" initialConcentration="1" substanceUnits="nM" hasOnlySubstanceUnits="false" boundaryCondition="true" constant="true">
        <annotation>
          <simcell:bo xmlns:simcell="http://li-jian.ibe.med.uni-muenchen.de/ns" type="Gene"/>
        </annotation>
      </species>
      <species id="ID_136583" name="ACSM2A-1" compartment="ID_153698" initialConcentration="0" substanceUnits="nM" hasOnlySubstanceUnits="false" boundaryCondition="false" constant="false">
        <annotation>
          <simcell:bo xmlns:simcell="http://li-jian.ibe.med.uni-muenchen.de/ns" type="mRNA"/>
        </annotation>
      </species>
      <species id="ID_1366" name="ATP6V1E2" compartment="ID_153698" initialConcentration="1" substanceUnits="nM" hasOnlySubstanceUnits="false" boundaryCondition="true" constant="true">
        <annotation>
          <simcell:bo xmlns:simcell="http://li-jian.ibe.med.uni-muenchen.de/ns" type="Gene"/>
        </annotation>
      </species>
      <species id="ID_1367" name="ATP6V1F" compartment="ID_153698" initialConcentration="1" substanceUnits="nM" hasOnlySubstanceUnits="false" boundaryCondition="true" constant="true">
        <annotation>
          <simcell:bo xmlns:simcell="http://li-jian.ibe.med.uni-muenchen.de/ns" type="Gene"/>
        </annotation>
      </species>
      <species id="ID_136786" name="C17orf48-1" compartment="ID_153698" initialConcentration="0" substanceUnits="nM" hasOnlySubstanceUnits="false" boundaryCondition="false" constant="false">
        <annotation>
          <simcell:bo xmlns:simcell="http://li-jian.ibe.med.uni-muenchen.de/ns" type="mRNA"/>
        </annotation>
      </species>
      <species id="ID_1368" name="ATP6V1G1" compartment="ID_153698" initialConcentration="1" substanceUnits="nM" hasOnlySubstanceUnits="false" boundaryCondition="true" constant="true">
        <annotation>
          <simcell:bo xmlns:simcell="http://li-jian.ibe.med.uni-muenchen.de/ns" type="Gene"/>
        </annotation>
      </species>
      <species id="ID_136958" name="ADI1-1" compartment="ID_153698" initialConcentration="0" substanceUnits="nM" hasOnlySubstanceUnits="false" boundaryCondition="false" constant="false">
        <annotation>
          <simcell:bo xmlns:simcell="http://li-jian.ibe.med.uni-muenchen.de/ns" type="mRNA"/>
        </annotation>
      </species>
      <species id="ID_136980" name="NUDT16-1" compartment="ID_153698" initialConcentration="0" substanceUnits="nM" hasOnlySubstanceUnits="false" boundaryCondition="false" constant="false">
        <annotation>
          <simcell:bo xmlns:simcell="http://li-jian.ibe.med.uni-muenchen.de/ns" type="mRNA"/>
        </annotation>
      </species>
      <species id="ID_1370" name="ATP6V1G3" compartment="ID_153698" initialConcentration="1" substanceUnits="nM" hasOnlySubstanceUnits="false" boundaryCondition="true" constant="true">
        <annotation>
          <simcell:bo xmlns:simcell="http://li-jian.ibe.med.uni-muenchen.de/ns" type="Gene"/>
        </annotation>
      </species>
      <species id="ID_1371" name="ATP6V1H" compartment="ID_153698" initialConcentration="1" substanceUnits="nM" hasOnlySubstanceUnits="false" boundaryCondition="true" constant="true">
        <annotation>
          <simcell:bo xmlns:simcell="http://li-jian.ibe.med.uni-muenchen.de/ns" type="Gene"/>
        </annotation>
      </species>
      <species id="ID_13718" name="C1orf57" compartment="ID_153698" initialConcentration="1" substanceUnits="nM" hasOnlySubstanceUnits="false" boundaryCondition="true" constant="true">
        <annotation>
          <simcell:bo xmlns:simcell="http://li-jian.ibe.med.uni-muenchen.de/ns" type="Gene"/>
        </annotation>
      </species>
      <species id="ID_1372" name="ATP7A" compartment="ID_153698" initialConcentration="1" substanceUnits="nM" hasOnlySubstanceUnits="false" boundaryCondition="true" constant="true">
        <annotation>
          <simcell:bo xmlns:simcell="http://li-jian.ibe.med.uni-muenchen.de/ns" type="Gene"/>
        </annotation>
      </species>
      <species id="ID_137203" name="DHDPSL-2" compartment="ID_153698" initialConcentration="0" substanceUnits="nM" hasOnlySubstanceUnits="false" boundaryCondition="false" constant="false">
        <annotation>
          <simcell:bo xmlns:simcell="http://li-jian.ibe.med.uni-muenchen.de/ns" type="mRNA"/>
        </annotation>
      </species>
      <species id="ID_13727" name="ATP1A4" compartment="ID_153698" initialConcentration="1" substanceUnits="nM" hasOnlySubstanceUnits="false" boundaryCondition="true" constant="true">
        <annotation>
          <simcell:bo xmlns:simcell="http://li-jian.ibe.med.uni-muenchen.de/ns" type="Gene"/>
        </annotation>
      </species>
      <species id="ID_1373" name="ATP7B" compartment="ID_153698" initialConcentration="1" substanceUnits="nM" hasOnlySubstanceUnits="false" boundaryCondition="true" constant="true">
        <annotation>
          <simcell:bo xmlns:simcell="http://li-jian.ibe.med.uni-muenchen.de/ns" type="Gene"/>
        </annotation>
      </species>
      <species id="ID_1374" name="ATP8A2" compartment="ID_153698" initialConcentration="1" substanceUnits="nM" hasOnlySubstanceUnits="false" boundaryCondition="true" constant="true">
        <annotation>
          <simcell:bo xmlns:simcell="http://li-jian.ibe.med.uni-muenchen.de/ns" type="Gene"/>
        </annotation>
      </species>
      <species id="ID_1375" name="ATP8B1" compartment="ID_153698" initialConcentration="1" substanceUnits="nM" hasOnlySubstanceUnits="false" boundaryCondition="true" constant="true">
        <annotation>
          <simcell:bo xmlns:simcell="http://li-jian.ibe.med.uni-muenchen.de/ns" type="Gene"/>
        </annotation>
      </species>
      <species id="ID_137531" name="RIMKLA-2" compartment="ID_153698" initialConcentration="0" substanceUnits="nM" hasOnlySubstanceUnits="false" boundaryCondition="false" constant="false">
        <annotation>
          <simcell:bo xmlns:simcell="http://li-jian.ibe.med.uni-muenchen.de/ns" type="mRNA"/>
        </annotation>
      </species>
      <species id="ID_1376" name="ATP8B3" compartment="ID_153698" initialConcentration="1" substanceUnits="nM" hasOnlySubstanceUnits="false" boundaryCondition="true" constant="true">
        <annotation>
          <simcell:bo xmlns:simcell="http://li-jian.ibe.med.uni-muenchen.de/ns" type="Gene"/>
        </annotation>
      </species>
      <species id="ID_137867" name="PAPOLA-1" compartment="ID_153698" initialConcentration="0" substanceUnits="nM" hasOnlySubstanceUnits="false" boundaryCondition="false" constant="false">
        <annotation>
          <simcell:bo xmlns:simcell="http://li-jian.ibe.med.uni-muenchen.de/ns" type="mRNA"/>
        </annotation>
      </species>
      <species id="ID_137897" name="GCKR-2" compartment="ID_153698" initialConcentration="0" substanceUnits="nM" hasOnlySubstanceUnits="false" boundaryCondition="false" constant="false">
        <annotation>
          <simcell:bo xmlns:simcell="http://li-jian.ibe.med.uni-muenchen.de/ns" type="mRNA"/>
        </annotation>
      </species>
      <species id="ID_137950" name="C9orf41-1" compartment="ID_153698" initialConcentration="0" substanceUnits="nM" hasOnlySubstanceUnits="false" boundaryCondition="false" constant="false">
        <annotation>
          <simcell:bo xmlns:simcell="http://li-jian.ibe.med.uni-muenchen.de/ns" type="mRNA"/>
        </annotation>
      </species>
      <species id="ID_1384" name="AUH" compartment="ID_153698" initialConcentration="1" substanceUnits="nM" hasOnlySubstanceUnits="false" boundaryCondition="true" constant="true">
        <annotation>
          <simcell:bo xmlns:simcell="http://li-jian.ibe.med.uni-muenchen.de/ns" type="Gene"/>
        </annotation>
      </species>
      <species id="ID_138685" name="MAT2A-1" compartment="ID_153698" initialConcentration="0" substanceUnits="nM" hasOnlySubstanceUnits="false" boundaryCondition="false" constant="false">
        <annotation>
          <simcell:bo xmlns:simcell="http://li-jian.ibe.med.uni-muenchen.de/ns" type="mRNA"/>
        </annotation>
      </species>
      <species id="ID_13910" name="HDDC3" compartment="ID_153698" initialConcentration="1" substanceUnits="nM" hasOnlySubstanceUnits="false" boundaryCondition="true" constant="true">
        <annotation>
          <simcell:bo xmlns:simcell="http://li-jian.ibe.med.uni-muenchen.de/ns" type="Gene"/>
        </annotation>
      </species>
      <species id="ID_139403" name="PAPOLG-1" compartment="ID_153698" initialConcentration="0" substanceUnits="nM" hasOnlySubstanceUnits="false" boundaryCondition="false" constant="false">
        <annotation>
          <simcell:bo xmlns:simcell="http://li-jian.ibe.med.uni-muenchen.de/ns" type="mRNA"/>
        </annotation>
      </species>
      <species id="ID_14026" name="NIT2" compartment="ID_153698" initialConcentration="1" substanceUnits="nM" hasOnlySubstanceUnits="false" boundaryCondition="true" constant="true">
        <annotation>
          <simcell:bo xmlns:simcell="http://li-jian.ibe.med.uni-muenchen.de/ns" type="Gene"/>
        </annotation>
      </species>
      <species id="ID_14100" name="ACSM3" compartment="ID_153698" initialConcentration="1" substanceUnits="nM" hasOnlySubstanceUnits="false" boundaryCondition="true" constant="true">
        <annotation>
          <simcell:bo xmlns:simcell="http://li-jian.ibe.med.uni-muenchen.de/ns" type="Gene"/>
        </annotation>
      </species>
      <species id="ID_1411" name="B4GALT1" compartment="ID_153698" initialConcentration="1" substanceUnits="nM" hasOnlySubstanceUnits="false" boundaryCondition="true" constant="true">
        <annotation>
          <simcell:bo xmlns:simcell="http://li-jian.ibe.med.uni-muenchen.de/ns" type="Gene"/>
        </annotation>
      </species>
      <species id="ID_1412" name="B4GALT2" compartment="ID_153698" initialConcentration="1" substanceUnits="nM" hasOnlySubstanceUnits="false" boundaryCondition="true" constant="true">
        <annotation>
          <simcell:bo xmlns:simcell="http://li-jian.ibe.med.uni-muenchen.de/ns" type="Gene"/>
        </annotation>
      </species>
      <species id="ID_14147" name="PDE6B" compartment="ID_153698" initialConcentration="1" substanceUnits="nM" hasOnlySubstanceUnits="false" boundaryCondition="true" constant="true">
        <annotation>
          <simcell:bo xmlns:simcell="http://li-jian.ibe.med.uni-muenchen.de/ns" type="Gene"/>
        </annotation>
      </species>
      <species id="ID_14259" name="UCKL1" compartment="ID_153698" initialConcentration="1" substanceUnits="nM" hasOnlySubstanceUnits="false" boundaryCondition="true" constant="true">
        <annotation>
          <simcell:bo xmlns:simcell="http://li-jian.ibe.med.uni-muenchen.de/ns" type="Gene"/>
        </annotation>
      </species>
      <species id="ID_142937" name="AGPAT1-2" compartment="ID_153698" initialConcentration="0" substanceUnits="nM" hasOnlySubstanceUnits="false" boundaryCondition="false" constant="false">
        <annotation>
          <simcell:bo xmlns:simcell="http://li-jian.ibe.med.uni-muenchen.de/ns" type="mRNA"/>
        </annotation>
      </species>
      <species id="ID_14343" name="TMEM91" compartment="ID_153698" initialConcentration="1" substanceUnits="nM" hasOnlySubstanceUnits="false" boundaryCondition="true" constant="true">
        <annotation>
          <simcell:bo xmlns:simcell="http://li-jian.ibe.med.uni-muenchen.de/ns" type="Gene"/>
        </annotation>
      </species>
      <species id="ID_1439" name="BCAT1" compartment="ID_153698" initialConcentration="1" substanceUnits="nM" hasOnlySubstanceUnits="false" boundaryCondition="true" constant="true">
        <annotation>
          <simcell:bo xmlns:simcell="http://li-jian.ibe.med.uni-muenchen.de/ns" type="Gene"/>
        </annotation>
      </species>
      <species id="ID_1440" name="BCAT2" compartment="ID_153698" initialConcentration="1" substanceUnits="nM" hasOnlySubstanceUnits="false" boundaryCondition="true" constant="true">
        <annotation>
          <simcell:bo xmlns:simcell="http://li-jian.ibe.med.uni-muenchen.de/ns" type="Gene"/>
        </annotation>
      </species>
      <species id="ID_1443" name="BCKDHA" compartment="ID_153698" initialConcentration="1" substanceUnits="nM" hasOnlySubstanceUnits="false" boundaryCondition="true" constant="true">
        <annotation>
          <simcell:bo xmlns:simcell="http://li-jian.ibe.med.uni-muenchen.de/ns" type="Gene"/>
        </annotation>
      </species>
      <species id="ID_1444" name="BCKDHB" compartment="ID_153698" initialConcentration="1" substanceUnits="nM" hasOnlySubstanceUnits="false" boundaryCondition="true" constant="true">
        <annotation>
          <simcell:bo xmlns:simcell="http://li-jian.ibe.med.uni-muenchen.de/ns" type="Gene"/>
        </annotation>
      </species>
      <species id="ID_14547" name="KATNA1" compartment="ID_153698" initialConcentration="1" substanceUnits="nM" hasOnlySubstanceUnits="false" boundaryCondition="true" constant="true">
        <annotation>
          <simcell:bo xmlns:simcell="http://li-jian.ibe.med.uni-muenchen.de/ns" type="Gene"/>
        </annotation>
      </species>
      <species id="ID_1459" name="BDH1" compartment="ID_153698" initialConcentration="1" substanceUnits="nM" hasOnlySubstanceUnits="false" boundaryCondition="true" constant="true">
        <annotation>
          <simcell:bo xmlns:simcell="http://li-jian.ibe.med.uni-muenchen.de/ns" type="Gene"/>
        </annotation>
      </species>
      <species id="ID_1460" name="BDH2" compartment="ID_153698" initialConcentration="1" substanceUnits="nM" hasOnlySubstanceUnits="false" boundaryCondition="true" constant="true">
        <annotation>
          <simcell:bo xmlns:simcell="http://li-jian.ibe.med.uni-muenchen.de/ns" type="Gene"/>
        </annotation>
      </species>
      <species id="ID_14617" name="NAALADL1" compartment="ID_153698" initialConcentration="1" substanceUnits="nM" hasOnlySubstanceUnits="false" boundaryCondition="true" constant="true">
        <annotation>
          <simcell:bo xmlns:simcell="http://li-jian.ibe.med.uni-muenchen.de/ns" type="Gene"/>
        </annotation>
      </species>
      <species id="ID_14649" name="GFM2" compartment="ID_153698" initialConcentration="1" substanceUnits="nM" hasOnlySubstanceUnits="false" boundaryCondition="true" constant="true">
        <annotation>
          <simcell:bo xmlns:simcell="http://li-jian.ibe.med.uni-muenchen.de/ns" type="Gene"/>
        </annotation>
      </species>
      <species id="ID_14691" name="MOGAT3" compartment="ID_153698" initialConcentration="1" substanceUnits="nM" hasOnlySubstanceUnits="false" boundaryCondition="true" constant="true">
        <annotation>
          <simcell:bo xmlns:simcell="http://li-jian.ibe.med.uni-muenchen.de/ns" type="Gene"/>
        </annotation>
      </species>
      <species id="ID_146952" name="NME1-NME2-1" compartment="ID_153698" initialConcentration="0" substanceUnits="nM" hasOnlySubstanceUnits="false" boundaryCondition="false" constant="false">
        <annotation>
          <simcell:bo xmlns:simcell="http://li-jian.ibe.med.uni-muenchen.de/ns" type="mRNA"/>
        </annotation>
      </species>
      <species id="ID_1470" name="BHMT" compartment="ID_153698" initialConcentration="1" substanceUnits="nM" hasOnlySubstanceUnits="false" boundaryCondition="true" constant="true">
        <annotation>
          <simcell:bo xmlns:simcell="http://li-jian.ibe.med.uni-muenchen.de/ns" type="Gene"/>
        </annotation>
      </species>
      <species id="ID_14701" name="ATP2B4" compartment="ID_153698" initialConcentration="1" substanceUnits="nM" hasOnlySubstanceUnits="false" boundaryCondition="true" constant="true">
        <annotation>
          <simcell:bo xmlns:simcell="http://li-jian.ibe.med.uni-muenchen.de/ns" type="Gene"/>
        </annotation>
      </species>
      <species id="ID_1471" name="BHMT2" compartment="ID_153698" initialConcentration="1" substanceUnits="nM" hasOnlySubstanceUnits="false" boundaryCondition="true" constant="true">
        <annotation>
          <simcell:bo xmlns:simcell="http://li-jian.ibe.med.uni-muenchen.de/ns" type="Gene"/>
        </annotation>
      </species>
      <species id="ID_147419" name="ATP6V1G2-3" compartment="ID_153698" initialConcentration="0" substanceUnits="nM" hasOnlySubstanceUnits="false" boundaryCondition="false" constant="false">
        <annotation>
          <simcell:bo xmlns:simcell="http://li-jian.ibe.med.uni-muenchen.de/ns" type="mRNA"/>
        </annotation>
      </species>
      <species id="ID_14900" name="ATP2B1" compartment="ID_153698" initialConcentration="1" substanceUnits="nM" hasOnlySubstanceUnits="false" boundaryCondition="true" constant="true">
        <annotation>
          <simcell:bo xmlns:simcell="http://li-jian.ibe.med.uni-muenchen.de/ns" type="Gene"/>
        </annotation>
      </species>
      <species id="ID_149124" name="TXNRD3-1" compartment="ID_153698" initialConcentration="0" substanceUnits="nM" hasOnlySubstanceUnits="false" boundaryCondition="false" constant="false">
        <annotation>
          <simcell:bo xmlns:simcell="http://li-jian.ibe.med.uni-muenchen.de/ns" type="mRNA"/>
        </annotation>
      </species>
      <species id="ID_149398" name="CYB5RL-5" compartment="ID_153698" initialConcentration="0" substanceUnits="nM" hasOnlySubstanceUnits="false" boundaryCondition="false" constant="false">
        <annotation>
          <simcell:bo xmlns:simcell="http://li-jian.ibe.med.uni-muenchen.de/ns" type="mRNA"/>
        </annotation>
      </species>
      <species id="ID_1495" name="BPGM" compartment="ID_153698" initialConcentration="1" substanceUnits="nM" hasOnlySubstanceUnits="false" boundaryCondition="true" constant="true">
        <annotation>
          <simcell:bo xmlns:simcell="http://li-jian.ibe.med.uni-muenchen.de/ns" type="Gene"/>
        </annotation>
      </species>
      <species id="ID_14966" name="ZCCHC11" compartment="ID_153698" initialConcentration="1" substanceUnits="nM" hasOnlySubstanceUnits="false" boundaryCondition="true" constant="true">
        <annotation>
          <simcell:bo xmlns:simcell="http://li-jian.ibe.med.uni-muenchen.de/ns" type="Gene"/>
        </annotation>
      </species>
      <species id="ID_149920" name="GPAT2-1" compartment="ID_153698" initialConcentration="0" substanceUnits="nM" hasOnlySubstanceUnits="false" boundaryCondition="false" constant="false">
        <annotation>
          <simcell:bo xmlns:simcell="http://li-jian.ibe.med.uni-muenchen.de/ns" type="mRNA"/>
        </annotation>
      </species>
      <species id="ID_15059" name="ATP2A1" compartment="ID_153698" initialConcentration="1" substanceUnits="nM" hasOnlySubstanceUnits="false" boundaryCondition="true" constant="true">
        <annotation>
          <simcell:bo xmlns:simcell="http://li-jian.ibe.med.uni-muenchen.de/ns" type="Gene"/>
        </annotation>
      </species>
      <species id="ID_1511" name="BST1" compartment="ID_153698" initialConcentration="1" substanceUnits="nM" hasOnlySubstanceUnits="false" boundaryCondition="true" constant="true">
        <annotation>
          <simcell:bo xmlns:simcell="http://li-jian.ibe.med.uni-muenchen.de/ns" type="Gene"/>
        </annotation>
      </species>
      <species id="ID_15166" name="ASNA1" compartment="ID_153698" initialConcentration="1" substanceUnits="nM" hasOnlySubstanceUnits="false" boundaryCondition="true" constant="true">
        <annotation>
          <simcell:bo xmlns:simcell="http://li-jian.ibe.med.uni-muenchen.de/ns" type="Gene"/>
        </annotation>
      </species>
      <species id="ID_15272" name="MBOAT2" compartment="ID_153698" initialConcentration="1" substanceUnits="nM" hasOnlySubstanceUnits="false" boundaryCondition="true" constant="true">
        <annotation>
          <simcell:bo xmlns:simcell="http://li-jian.ibe.med.uni-muenchen.de/ns" type="Gene"/>
        </annotation>
      </species>
      <species id="ID_152950" name="PIP2" compartment="ID_5" initialConcentration="100" substanceUnits="nM" hasOnlySubstanceUnits="false" boundaryCondition="false" constant="false">
        <annotation>
          <simcell:bo xmlns:simcell="http://li-jian.ibe.med.uni-muenchen.de/ns" type="Compound"/>
        </annotation>
      </species>
      <species id="ID_152951" name="PIP3" compartment="ID_5" initialConcentration="100" substanceUnits="nM" hasOnlySubstanceUnits="false" boundaryCondition="false" constant="false">
        <annotation>
          <simcell:bo xmlns:simcell="http://li-jian.ibe.med.uni-muenchen.de/ns" type="Compound"/>
        </annotation>
      </species>
      <species id="ID_152956" name="PIK3CA-2" compartment="ID_4" initialConcentration="0" substanceUnits="nM" hasOnlySubstanceUnits="false" boundaryCondition="false" constant="false">
        <annotation>
          <simcell:bo xmlns:simcell="http://li-jian.ibe.med.uni-muenchen.de/ns" type="Protein"/>
        </annotation>
      </species>
      <species id="ID_152970" name="GTP" compartment="ID_4" initialConcentration="100" substanceUnits="nM" hasOnlySubstanceUnits="false" boundaryCondition="false" constant="false">
        <annotation>
          <simcell:bo xmlns:simcell="http://li-jian.ibe.med.uni-muenchen.de/ns" type="Compound"/>
        </annotation>
      </species>
      <species id="ID_152971" name="GDP" compartment="ID_4" initialConcentration="100" substanceUnits="nM" hasOnlySubstanceUnits="false" boundaryCondition="false" constant="false">
        <annotation>
          <simcell:bo xmlns:simcell="http://li-jian.ibe.med.uni-muenchen.de/ns" type="Compound"/>
        </annotation>
      </species>
      <species id="ID_153193" name="H2O" compartment="ID_4" initialConcentration="100" substanceUnits="nM" hasOnlySubstanceUnits="false" boundaryCondition="false" constant="false">
        <annotation>
          <simcell:bo xmlns:simcell="http://li-jian.ibe.med.uni-muenchen.de/ns" type="Compound"/>
        </annotation>
      </species>
      <species id="ID_153195" name="IP3" compartment="ID_4" initialConcentration="100" substanceUnits="nM" hasOnlySubstanceUnits="false" boundaryCondition="false" constant="false">
        <annotation>
          <simcell:bo xmlns:simcell="http://li-jian.ibe.med.uni-muenchen.de/ns" type="Compound"/>
        </annotation>
      </species>
      <species id="ID_153537" name="Orthophosphate" compartment="ID_4" initialConcentration="100" substanceUnits="nM" hasOnlySubstanceUnits="false" boundaryCondition="false" constant="false">
        <annotation>
          <simcell:bo xmlns:simcell="http://li-jian.ibe.med.uni-muenchen.de/ns" type="Compound"/>
        </annotation>
      </species>
      <species id="ID_15472" name="SLC27A2" compartment="ID_153698" initialConcentration="1" substanceUnits="nM" hasOnlySubstanceUnits="false" boundaryCondition="true" constant="true">
        <annotation>
          <simcell:bo xmlns:simcell="http://li-jian.ibe.med.uni-muenchen.de/ns" type="Gene"/>
        </annotation>
      </species>
      <species id="ID_154793" name="H+" compartment="ID_4" initialConcentration="100" substanceUnits="nM" hasOnlySubstanceUnits="false" boundaryCondition="false" constant="false">
        <annotation>
          <simcell:bo xmlns:simcell="http://li-jian.ibe.med.uni-muenchen.de/ns" type="Compound"/>
        </annotation>
      </species>
      <species id="ID_154851" name="CYP4A11-1" compartment="ID_4" initialConcentration="0" substanceUnits="nM" hasOnlySubstanceUnits="false" boundaryCondition="false" constant="false">
        <annotation>
          <simcell:bo xmlns:simcell="http://li-jian.ibe.med.uni-muenchen.de/ns" type="Protein"/>
        </annotation>
      </species>
      <species id="ID_154951" name="Acceptor" compartment="ID_4" initialConcentration="100" substanceUnits="nM" hasOnlySubstanceUnits="false" boundaryCondition="false" constant="false">
        <annotation>
          <simcell:bo xmlns:simcell="http://li-jian.ibe.med.uni-muenchen.de/ns" type="Compound"/>
        </annotation>
      </species>
      <species id="ID_154986" name="cAMP" compartment="ID_4" initialConcentration="100" substanceUnits="nM" hasOnlySubstanceUnits="false" boundaryCondition="false" constant="false">
        <annotation>
          <simcell:bo xmlns:simcell="http://li-jian.ibe.med.uni-muenchen.de/ns" type="Compound"/>
        </annotation>
      </species>
      <species id="ID_154997" name="1,3-Bisphospho-D-glycerate" compartment="ID_57244" initialConcentration="100" substanceUnits="nM" hasOnlySubstanceUnits="false" boundaryCondition="false" constant="false">
        <annotation>
          <simcell:bo xmlns:simcell="http://li-jian.ibe.med.uni-muenchen.de/ns" type="Compound"/>
        </annotation>
      </species>
      <species id="ID_155003" name="Ferrocytochrome c" compartment="ID_57244" initialConcentration="100" substanceUnits="nM" hasOnlySubstanceUnits="false" boundaryCondition="false" constant="false">
        <annotation>
          <simcell:bo xmlns:simcell="http://li-jian.ibe.med.uni-muenchen.de/ns" type="Compound"/>
        </annotation>
      </species>
      <species id="ID_155004" name="Ferricytochrome c" compartment="ID_57244" initialConcentration="100" substanceUnits="nM" hasOnlySubstanceUnits="false" boundaryCondition="false" constant="false">
        <annotation>
          <simcell:bo xmlns:simcell="http://li-jian.ibe.med.uni-muenchen.de/ns" type="Compound"/>
        </annotation>
      </species>
      <species id="ID_155016" name="CO2" compartment="ID_57244" initialConcentration="100" substanceUnits="nM" hasOnlySubstanceUnits="false" boundaryCondition="false" constant="false">
        <annotation>
          <simcell:bo xmlns:simcell="http://li-jian.ibe.med.uni-muenchen.de/ns" type="Compound"/>
        </annotation>
      </species>
      <species id="ID_155024" name="3-Phospho-D-glycerate" compartment="ID_57244" initialConcentration="100" substanceUnits="nM" hasOnlySubstanceUnits="false" boundaryCondition="false" constant="false">
        <annotation>
          <simcell:bo xmlns:simcell="http://li-jian.ibe.med.uni-muenchen.de/ns" type="Compound"/>
        </annotation>
      </species>
      <species id="ID_155025" name="2,3-Bisphospho-D-glycerate" compartment="ID_57244" initialConcentration="100" substanceUnits="nM" hasOnlySubstanceUnits="false" boundaryCondition="false" constant="false">
        <annotation>
          <simcell:bo xmlns:simcell="http://li-jian.ibe.med.uni-muenchen.de/ns" type="Compound"/>
        </annotation>
      </species>
      <species id="ID_155031" name="Thiamin diphosphate" compartment="ID_57244" initialConcentration="100" substanceUnits="nM" hasOnlySubstanceUnits="false" boundaryCondition="false" constant="false">
        <annotation>
          <simcell:bo xmlns:simcell="http://li-jian.ibe.med.uni-muenchen.de/ns" type="Compound"/>
        </annotation>
      </species>
      <species id="ID_155032" name="2-(alpha-Hydroxyethyl)thiamine diphosphate" compartment="ID_57244" initialConcentration="100" substanceUnits="nM" hasOnlySubstanceUnits="false" boundaryCondition="false" constant="false">
        <annotation>
          <simcell:bo xmlns:simcell="http://li-jian.ibe.med.uni-muenchen.de/ns" type="Compound"/>
        </annotation>
      </species>
      <species id="ID_155039" name="2-Phospho-D-glycerate" compartment="ID_57244" initialConcentration="100" substanceUnits="nM" hasOnlySubstanceUnits="false" boundaryCondition="false" constant="false">
        <annotation>
          <simcell:bo xmlns:simcell="http://li-jian.ibe.med.uni-muenchen.de/ns" type="Compound"/>
        </annotation>
      </species>
      <species id="ID_155056" name="CoA" compartment="ID_57244" initialConcentration="100" substanceUnits="nM" hasOnlySubstanceUnits="false" boundaryCondition="false" constant="false">
        <annotation>
          <simcell:bo xmlns:simcell="http://li-jian.ibe.med.uni-muenchen.de/ns" type="Compound"/>
        </annotation>
      </species>
      <species id="ID_155059" name="Phosphoenolpyruvate" compartment="ID_57244" initialConcentration="100" substanceUnits="nM" hasOnlySubstanceUnits="false" boundaryCondition="false" constant="false">
        <annotation>
          <simcell:bo xmlns:simcell="http://li-jian.ibe.med.uni-muenchen.de/ns" type="Compound"/>
        </annotation>
      </species>
      <species id="ID_155063" name="HCO3-" compartment="ID_57244" initialConcentration="100" substanceUnits="nM" hasOnlySubstanceUnits="false" boundaryCondition="false" constant="false">
        <annotation>
          <simcell:bo xmlns:simcell="http://li-jian.ibe.med.uni-muenchen.de/ns" type="Compound"/>
        </annotation>
      </species>
      <species id="ID_155076" name="beta-D-Fructose 1,6-bisphosphate" compartment="ID_57244" initialConcentration="100" substanceUnits="nM" hasOnlySubstanceUnits="false" boundaryCondition="false" constant="false">
        <annotation>
          <simcell:bo xmlns:simcell="http://li-jian.ibe.med.uni-muenchen.de/ns" type="Compound"/>
        </annotation>
      </species>
      <species id="ID_155077" name="beta-D-Fructose 6-phosphate" compartment="ID_57244" initialConcentration="100" substanceUnits="nM" hasOnlySubstanceUnits="false" boundaryCondition="false" constant="false">
        <annotation>
          <simcell:bo xmlns:simcell="http://li-jian.ibe.med.uni-muenchen.de/ns" type="Compound"/>
        </annotation>
      </species>
      <species id="ID_155083" name="D-Fructose 2,6-bisphosphate" compartment="ID_57244" initialConcentration="100" substanceUnits="nM" hasOnlySubstanceUnits="false" boundaryCondition="false" constant="false">
        <annotation>
          <simcell:bo xmlns:simcell="http://li-jian.ibe.med.uni-muenchen.de/ns" type="Compound"/>
        </annotation>
      </species>
      <species id="ID_155096" name="Acetaldehyde" compartment="ID_57244" initialConcentration="100" substanceUnits="nM" hasOnlySubstanceUnits="false" boundaryCondition="false" constant="false">
        <annotation>
          <simcell:bo xmlns:simcell="http://li-jian.ibe.med.uni-muenchen.de/ns" type="Compound"/>
        </annotation>
      </species>
      <species id="ID_155124" name="Ethanol" compartment="ID_57244" initialConcentration="100" substanceUnits="nM" hasOnlySubstanceUnits="false" boundaryCondition="false" constant="false">
        <annotation>
          <simcell:bo xmlns:simcell="http://li-jian.ibe.med.uni-muenchen.de/ns" type="Compound"/>
        </annotation>
      </species>
      <species id="ID_156003" name="ATP" compartment="ID_4" initialConcentration="100" substanceUnits="nM" hasOnlySubstanceUnits="false" boundaryCondition="false" constant="false">
        <annotation>
          <simcell:bo xmlns:simcell="http://li-jian.ibe.med.uni-muenchen.de/ns" type="Compound"/>
        </annotation>
      </species>
      <species id="ID_156015" name="GDP" compartment="ID_4" initialConcentration="100" substanceUnits="nM" hasOnlySubstanceUnits="false" boundaryCondition="false" constant="false">
        <annotation>
          <simcell:bo xmlns:simcell="http://li-jian.ibe.med.uni-muenchen.de/ns" type="Compound"/>
        </annotation>
      </species>
      <species id="ID_156038" name="ITP" compartment="ID_4" initialConcentration="100" substanceUnits="nM" hasOnlySubstanceUnits="false" boundaryCondition="false" constant="false">
        <annotation>
          <simcell:bo xmlns:simcell="http://li-jian.ibe.med.uni-muenchen.de/ns" type="Compound"/>
        </annotation>
      </species>
      <species id="ID_156039" name="IDP" compartment="ID_4" initialConcentration="100" substanceUnits="nM" hasOnlySubstanceUnits="false" boundaryCondition="false" constant="false">
        <annotation>
          <simcell:bo xmlns:simcell="http://li-jian.ibe.med.uni-muenchen.de/ns" type="Compound"/>
        </annotation>
      </species>
      <species id="ID_156071" name="beta-D-Fructose 1,6-bisphosphate" compartment="ID_4" initialConcentration="100" substanceUnits="nM" hasOnlySubstanceUnits="false" boundaryCondition="false" constant="false">
        <annotation>
          <simcell:bo xmlns:simcell="http://li-jian.ibe.med.uni-muenchen.de/ns" type="Compound"/>
        </annotation>
      </species>
      <species id="ID_156076" name="Reduced ferredoxin" compartment="ID_4" initialConcentration="100" substanceUnits="nM" hasOnlySubstanceUnits="false" boundaryCondition="false" constant="false">
        <annotation>
          <simcell:bo xmlns:simcell="http://li-jian.ibe.med.uni-muenchen.de/ns" type="Compound"/>
        </annotation>
      </species>
      <species id="ID_156101" name="[Dihydrolipoyllysine-residue acetyltransferase]" compartment="ID_4" initialConcentration="100" substanceUnits="nM" hasOnlySubstanceUnits="false" boundaryCondition="false" constant="false">
        <annotation>
          <simcell:bo xmlns:simcell="http://li-jian.ibe.med.uni-muenchen.de/ns" type="Compound"/>
        </annotation>
      </species>
      <species id="ID_156104" name="(3R)-3-Hydroxybutanoyl-[acyl-carrier protein]" compartment="ID_4" initialConcentration="100" substanceUnits="nM" hasOnlySubstanceUnits="false" boundaryCondition="false" constant="false">
        <annotation>
          <simcell:bo xmlns:simcell="http://li-jian.ibe.med.uni-muenchen.de/ns" type="Compound"/>
        </annotation>
      </species>
      <species id="ID_156106" name="Protein histidine" compartment="ID_4" initialConcentration="100" substanceUnits="nM" hasOnlySubstanceUnits="false" boundaryCondition="false" constant="false">
        <annotation>
          <simcell:bo xmlns:simcell="http://li-jian.ibe.med.uni-muenchen.de/ns" type="Compound"/>
        </annotation>
      </species>
      <species id="ID_156133" name="Oxalosuccinate" compartment="ID_4" initialConcentration="100" substanceUnits="nM" hasOnlySubstanceUnits="false" boundaryCondition="false" constant="false">
        <annotation>
          <simcell:bo xmlns:simcell="http://li-jian.ibe.med.uni-muenchen.de/ns" type="Compound"/>
        </annotation>
      </species>
      <species id="ID_156134" name="2-Oxoglutarate" compartment="ID_4" initialConcentration="100" substanceUnits="nM" hasOnlySubstanceUnits="false" boundaryCondition="false" constant="false">
        <annotation>
          <simcell:bo xmlns:simcell="http://li-jian.ibe.med.uni-muenchen.de/ns" type="Compound"/>
        </annotation>
      </species>
      <species id="ID_156157" name="3-Carboxy-1-hydroxypropyl-ThPP" compartment="ID_4" initialConcentration="100" substanceUnits="nM" hasOnlySubstanceUnits="false" boundaryCondition="false" constant="false">
        <annotation>
          <simcell:bo xmlns:simcell="http://li-jian.ibe.med.uni-muenchen.de/ns" type="Compound"/>
        </annotation>
      </species>
      <species id="ID_156176" name="Ubiquinol" compartment="ID_4" initialConcentration="100" substanceUnits="nM" hasOnlySubstanceUnits="false" boundaryCondition="false" constant="false">
        <annotation>
          <simcell:bo xmlns:simcell="http://li-jian.ibe.med.uni-muenchen.de/ns" type="Compound"/>
        </annotation>
      </species>
      <species id="ID_156182" name="[Dihydrolipoyllysine-residue succinyltransferase]" compartment="ID_4" initialConcentration="100" substanceUnits="nM" hasOnlySubstanceUnits="false" boundaryCondition="false" constant="false">
        <annotation>
          <simcell:bo xmlns:simcell="http://li-jian.ibe.med.uni-muenchen.de/ns" type="Compound"/>
        </annotation>
      </species>
      <species id="ID_156189" name="UDP-glucuronate" compartment="ID_4" initialConcentration="100" substanceUnits="nM" hasOnlySubstanceUnits="false" boundaryCondition="false" constant="false">
        <annotation>
          <simcell:bo xmlns:simcell="http://li-jian.ibe.med.uni-muenchen.de/ns" type="Compound"/>
        </annotation>
      </species>
      <species id="ID_156196" name="Aldehyde" compartment="ID_4" initialConcentration="100" substanceUnits="nM" hasOnlySubstanceUnits="false" boundaryCondition="false" constant="false">
        <annotation>
          <simcell:bo xmlns:simcell="http://li-jian.ibe.med.uni-muenchen.de/ns" type="Compound"/>
        </annotation>
      </species>
      <species id="ID_156207" name="D-Xylose" compartment="ID_4" initialConcentration="100" substanceUnits="nM" hasOnlySubstanceUnits="false" boundaryCondition="false" constant="false">
        <annotation>
          <simcell:bo xmlns:simcell="http://li-jian.ibe.med.uni-muenchen.de/ns" type="Compound"/>
        </annotation>
      </species>
      <species id="ID_156208" name="D-Xylonolactone" compartment="ID_4" initialConcentration="100" substanceUnits="nM" hasOnlySubstanceUnits="false" boundaryCondition="false" constant="false">
        <annotation>
          <simcell:bo xmlns:simcell="http://li-jian.ibe.med.uni-muenchen.de/ns" type="Compound"/>
        </annotation>
      </species>
      <species id="ID_156221" name="L-Gulonate" compartment="ID_4" initialConcentration="100" substanceUnits="nM" hasOnlySubstanceUnits="false" boundaryCondition="false" constant="false">
        <annotation>
          <simcell:bo xmlns:simcell="http://li-jian.ibe.med.uni-muenchen.de/ns" type="Compound"/>
        </annotation>
      </species>
      <species id="ID_156233" name="L-Arabitol" compartment="ID_4" initialConcentration="100" substanceUnits="nM" hasOnlySubstanceUnits="false" boundaryCondition="false" constant="false">
        <annotation>
          <simcell:bo xmlns:simcell="http://li-jian.ibe.med.uni-muenchen.de/ns" type="Compound"/>
        </annotation>
      </species>
      <species id="ID_156271" name="CTP" compartment="ID_4" initialConcentration="100" substanceUnits="nM" hasOnlySubstanceUnits="false" boundaryCondition="false" constant="false">
        <annotation>
          <simcell:bo xmlns:simcell="http://li-jian.ibe.med.uni-muenchen.de/ns" type="Compound"/>
        </annotation>
      </species>
      <species id="ID_156279" name="Formaldehyde" compartment="ID_4" initialConcentration="100" substanceUnits="nM" hasOnlySubstanceUnits="false" boundaryCondition="false" constant="false">
        <annotation>
          <simcell:bo xmlns:simcell="http://li-jian.ibe.med.uni-muenchen.de/ns" type="Compound"/>
        </annotation>
      </species>
      <species id="ID_156286" name="5-Phospho-alpha-D-ribose 1-diphosphate" compartment="ID_4" initialConcentration="100" substanceUnits="nM" hasOnlySubstanceUnits="false" boundaryCondition="false" constant="false">
        <annotation>
          <simcell:bo xmlns:simcell="http://li-jian.ibe.med.uni-muenchen.de/ns" type="Compound"/>
        </annotation>
      </species>
      <species id="ID_156297" name="2-Deoxy-D-ribose 5-phosphate" compartment="ID_4" initialConcentration="100" substanceUnits="nM" hasOnlySubstanceUnits="false" boundaryCondition="false" constant="false">
        <annotation>
          <simcell:bo xmlns:simcell="http://li-jian.ibe.med.uni-muenchen.de/ns" type="Compound"/>
        </annotation>
      </species>
      <species id="ID_156301" name="D-Gluconic acid" compartment="ID_4" initialConcentration="100" substanceUnits="nM" hasOnlySubstanceUnits="false" boundaryCondition="false" constant="false">
        <annotation>
          <simcell:bo xmlns:simcell="http://li-jian.ibe.med.uni-muenchen.de/ns" type="Compound"/>
        </annotation>
      </species>
      <species id="ID_156308" name="H2O2" compartment="ID_4" initialConcentration="100" substanceUnits="nM" hasOnlySubstanceUnits="false" boundaryCondition="false" constant="false">
        <annotation>
          <simcell:bo xmlns:simcell="http://li-jian.ibe.med.uni-muenchen.de/ns" type="Compound"/>
        </annotation>
      </species>
      <species id="ID_156309" name="6-Phospho-D-gluconate" compartment="ID_4" initialConcentration="100" substanceUnits="nM" hasOnlySubstanceUnits="false" boundaryCondition="false" constant="false">
        <annotation>
          <simcell:bo xmlns:simcell="http://li-jian.ibe.med.uni-muenchen.de/ns" type="Compound"/>
        </annotation>
      </species>
      <species id="ID_156313" name="NH3" compartment="ID_4" initialConcentration="100" substanceUnits="nM" hasOnlySubstanceUnits="false" boundaryCondition="false" constant="false">
        <annotation>
          <simcell:bo xmlns:simcell="http://li-jian.ibe.med.uni-muenchen.de/ns" type="Compound"/>
        </annotation>
      </species>
      <species id="ID_156314" name="Sedoheptulose 7-phosphate" compartment="ID_4" initialConcentration="100" substanceUnits="nM" hasOnlySubstanceUnits="false" boundaryCondition="false" constant="false">
        <annotation>
          <simcell:bo xmlns:simcell="http://li-jian.ibe.med.uni-muenchen.de/ns" type="Compound"/>
        </annotation>
      </species>
      <species id="ID_156337" name="Malonyl-CoA" compartment="ID_4" initialConcentration="100" substanceUnits="nM" hasOnlySubstanceUnits="false" boundaryCondition="false" constant="false">
        <annotation>
          <simcell:bo xmlns:simcell="http://li-jian.ibe.med.uni-muenchen.de/ns" type="Compound"/>
        </annotation>
      </species>
      <species id="ID_156353" name="(R)-Methylmalonyl-CoA" compartment="ID_4" initialConcentration="100" substanceUnits="nM" hasOnlySubstanceUnits="false" boundaryCondition="false" constant="false">
        <annotation>
          <simcell:bo xmlns:simcell="http://li-jian.ibe.med.uni-muenchen.de/ns" type="Compound"/>
        </annotation>
      </species>
      <species id="ID_156357" name="beta-Alanine" compartment="ID_4" initialConcentration="100" substanceUnits="nM" hasOnlySubstanceUnits="false" boundaryCondition="false" constant="false">
        <annotation>
          <simcell:bo xmlns:simcell="http://li-jian.ibe.med.uni-muenchen.de/ns" type="Compound"/>
        </annotation>
      </species>
      <species id="ID_156362" name="Propenoyl-CoA" compartment="ID_4" initialConcentration="100" substanceUnits="nM" hasOnlySubstanceUnits="false" boundaryCondition="false" constant="false">
        <annotation>
          <simcell:bo xmlns:simcell="http://li-jian.ibe.med.uni-muenchen.de/ns" type="Compound"/>
        </annotation>
      </species>
      <species id="ID_156365" name="(S)-Methylmalonyl-CoA" compartment="ID_4" initialConcentration="100" substanceUnits="nM" hasOnlySubstanceUnits="false" boundaryCondition="false" constant="false">
        <annotation>
          <simcell:bo xmlns:simcell="http://li-jian.ibe.med.uni-muenchen.de/ns" type="Compound"/>
        </annotation>
      </species>
      <species id="ID_156366" name="Propionyladenylate" compartment="ID_4" initialConcentration="100" substanceUnits="nM" hasOnlySubstanceUnits="false" boundaryCondition="false" constant="false">
        <annotation>
          <simcell:bo xmlns:simcell="http://li-jian.ibe.med.uni-muenchen.de/ns" type="Compound"/>
        </annotation>
      </species>
      <species id="ID_156369" name="(S)-Methylmalonate semialdehyde" compartment="ID_4" initialConcentration="100" substanceUnits="nM" hasOnlySubstanceUnits="false" boundaryCondition="false" constant="false">
        <annotation>
          <simcell:bo xmlns:simcell="http://li-jian.ibe.med.uni-muenchen.de/ns" type="Compound"/>
        </annotation>
      </species>
      <species id="ID_156373" name="2-Hydroxybutanoic acid" compartment="ID_4" initialConcentration="100" substanceUnits="nM" hasOnlySubstanceUnits="false" boundaryCondition="false" constant="false">
        <annotation>
          <simcell:bo xmlns:simcell="http://li-jian.ibe.med.uni-muenchen.de/ns" type="Compound"/>
        </annotation>
      </species>
      <species id="ID_156377" name="Acetoacetate" compartment="ID_4" initialConcentration="100" substanceUnits="nM" hasOnlySubstanceUnits="false" boundaryCondition="false" constant="false">
        <annotation>
          <simcell:bo xmlns:simcell="http://li-jian.ibe.med.uni-muenchen.de/ns" type="Compound"/>
        </annotation>
      </species>
      <species id="ID_156379" name="L-Valine" compartment="ID_4" initialConcentration="100" substanceUnits="nM" hasOnlySubstanceUnits="false" boundaryCondition="false" constant="false">
        <annotation>
          <simcell:bo xmlns:simcell="http://li-jian.ibe.med.uni-muenchen.de/ns" type="Compound"/>
        </annotation>
      </species>
      <species id="ID_156416" name="Lactose" compartment="ID_4" initialConcentration="100" substanceUnits="nM" hasOnlySubstanceUnits="false" boundaryCondition="false" constant="false">
        <annotation>
          <simcell:bo xmlns:simcell="http://li-jian.ibe.med.uni-muenchen.de/ns" type="Compound"/>
        </annotation>
      </species>
      <species id="ID_156440" name="Melibiose" compartment="ID_4" initialConcentration="100" substanceUnits="nM" hasOnlySubstanceUnits="false" boundaryCondition="false" constant="false">
        <annotation>
          <simcell:bo xmlns:simcell="http://li-jian.ibe.med.uni-muenchen.de/ns" type="Compound"/>
        </annotation>
      </species>
      <species id="ID_156442" name="Raffinose" compartment="ID_4" initialConcentration="100" substanceUnits="nM" hasOnlySubstanceUnits="false" boundaryCondition="false" constant="false">
        <annotation>
          <simcell:bo xmlns:simcell="http://li-jian.ibe.med.uni-muenchen.de/ns" type="Compound"/>
        </annotation>
      </species>
      <species id="ID_156444" name="3-beta-D-Galactosyl-sn-glycerol" compartment="ID_4" initialConcentration="100" substanceUnits="nM" hasOnlySubstanceUnits="false" boundaryCondition="false" constant="false">
        <annotation>
          <simcell:bo xmlns:simcell="http://li-jian.ibe.med.uni-muenchen.de/ns" type="Compound"/>
        </annotation>
      </species>
      <species id="ID_156448" name="myo-Inositol hexakisphosphate" compartment="ID_4" initialConcentration="100" substanceUnits="nM" hasOnlySubstanceUnits="false" boundaryCondition="false" constant="false">
        <annotation>
          <simcell:bo xmlns:simcell="http://li-jian.ibe.med.uni-muenchen.de/ns" type="Compound"/>
        </annotation>
      </species>
      <species id="ID_156449" name="alpha-D-Galactosyl-(1-&gt;3)-1D-myo-inositol" compartment="ID_4" initialConcentration="100" substanceUnits="nM" hasOnlySubstanceUnits="false" boundaryCondition="false" constant="false">
        <annotation>
          <simcell:bo xmlns:simcell="http://li-jian.ibe.med.uni-muenchen.de/ns" type="Compound"/>
        </annotation>
      </species>
      <species id="ID_156451" name="Epimelibiose" compartment="ID_4" initialConcentration="100" substanceUnits="nM" hasOnlySubstanceUnits="false" boundaryCondition="false" constant="false">
        <annotation>
          <simcell:bo xmlns:simcell="http://li-jian.ibe.med.uni-muenchen.de/ns" type="Compound"/>
        </annotation>
      </species>
      <species id="ID_156452" name="D-Mannose 6-phosphate" compartment="ID_4" initialConcentration="100" substanceUnits="nM" hasOnlySubstanceUnits="false" boundaryCondition="false" constant="false">
        <annotation>
          <simcell:bo xmlns:simcell="http://li-jian.ibe.med.uni-muenchen.de/ns" type="Compound"/>
        </annotation>
      </species>
      <species id="ID_156457" name="Melibiitol" compartment="ID_4" initialConcentration="100" substanceUnits="nM" hasOnlySubstanceUnits="false" boundaryCondition="false" constant="false">
        <annotation>
          <simcell:bo xmlns:simcell="http://li-jian.ibe.med.uni-muenchen.de/ns" type="Compound"/>
        </annotation>
      </species>
      <species id="ID_156458" name="D-Sorbitol" compartment="ID_4" initialConcentration="100" substanceUnits="nM" hasOnlySubstanceUnits="false" boundaryCondition="false" constant="false">
        <annotation>
          <simcell:bo xmlns:simcell="http://li-jian.ibe.med.uni-muenchen.de/ns" type="Compound"/>
        </annotation>
      </species>
      <species id="ID_156460" name="D-Tagatose 6-phosphate" compartment="ID_4" initialConcentration="100" substanceUnits="nM" hasOnlySubstanceUnits="false" boundaryCondition="false" constant="false">
        <annotation>
          <simcell:bo xmlns:simcell="http://li-jian.ibe.med.uni-muenchen.de/ns" type="Compound"/>
        </annotation>
      </species>
      <species id="ID_156467" name="Stachyose" compartment="ID_4" initialConcentration="100" substanceUnits="nM" hasOnlySubstanceUnits="false" boundaryCondition="false" constant="false">
        <annotation>
          <simcell:bo xmlns:simcell="http://li-jian.ibe.med.uni-muenchen.de/ns" type="Compound"/>
        </annotation>
      </species>
      <species id="ID_156483" name="25-Dioxopentanoate" compartment="ID_4" initialConcentration="100" substanceUnits="nM" hasOnlySubstanceUnits="false" boundaryCondition="false" constant="false">
        <annotation>
          <simcell:bo xmlns:simcell="http://li-jian.ibe.med.uni-muenchen.de/ns" type="Compound"/>
        </annotation>
      </species>
      <species id="ID_156497" name="D-Glucuronolactone" compartment="ID_4" initialConcentration="100" substanceUnits="nM" hasOnlySubstanceUnits="false" boundaryCondition="false" constant="false">
        <annotation>
          <simcell:bo xmlns:simcell="http://li-jian.ibe.med.uni-muenchen.de/ns" type="Compound"/>
        </annotation>
      </species>
      <species id="ID_156509" name="L-Gulono-1,4-lactone" compartment="ID_4" initialConcentration="100" substanceUnits="nM" hasOnlySubstanceUnits="false" boundaryCondition="false" constant="false">
        <annotation>
          <simcell:bo xmlns:simcell="http://li-jian.ibe.med.uni-muenchen.de/ns" type="Compound"/>
        </annotation>
      </species>
      <species id="ID_156526" name="L-Galactonate" compartment="ID_4" initialConcentration="100" substanceUnits="nM" hasOnlySubstanceUnits="false" boundaryCondition="false" constant="false">
        <annotation>
          <simcell:bo xmlns:simcell="http://li-jian.ibe.med.uni-muenchen.de/ns" type="Compound"/>
        </annotation>
      </species>
      <species id="ID_156531" name="D-Fructose 1-phosphate" compartment="ID_4" initialConcentration="100" substanceUnits="nM" hasOnlySubstanceUnits="false" boundaryCondition="false" constant="false">
        <annotation>
          <simcell:bo xmlns:simcell="http://li-jian.ibe.med.uni-muenchen.de/ns" type="Compound"/>
        </annotation>
      </species>
      <species id="ID_156541" name="D-Mannose 1-phosphate" compartment="ID_4" initialConcentration="100" substanceUnits="nM" hasOnlySubstanceUnits="false" boundaryCondition="false" constant="false">
        <annotation>
          <simcell:bo xmlns:simcell="http://li-jian.ibe.med.uni-muenchen.de/ns" type="Compound"/>
        </annotation>
      </species>
      <species id="ID_156546" name="GDP-4-dehydro-6-deoxy-D-mannose" compartment="ID_4" initialConcentration="100" substanceUnits="nM" hasOnlySubstanceUnits="false" boundaryCondition="false" constant="false">
        <annotation>
          <simcell:bo xmlns:simcell="http://li-jian.ibe.med.uni-muenchen.de/ns" type="Compound"/>
        </annotation>
      </species>
      <species id="ID_156583" name="(R)-Lactaldehyde" compartment="ID_4" initialConcentration="100" substanceUnits="nM" hasOnlySubstanceUnits="false" boundaryCondition="false" constant="false">
        <annotation>
          <simcell:bo xmlns:simcell="http://li-jian.ibe.med.uni-muenchen.de/ns" type="Compound"/>
        </annotation>
      </species>
      <species id="ID_156600" name="alphaalpha-Trehalose" compartment="ID_4" initialConcentration="100" substanceUnits="nM" hasOnlySubstanceUnits="false" boundaryCondition="false" constant="false">
        <annotation>
          <simcell:bo xmlns:simcell="http://li-jian.ibe.med.uni-muenchen.de/ns" type="Compound"/>
        </annotation>
      </species>
      <species id="ID_156602" name="Cellobiose" compartment="ID_4" initialConcentration="100" substanceUnits="nM" hasOnlySubstanceUnits="false" boundaryCondition="false" constant="false">
        <annotation>
          <simcell:bo xmlns:simcell="http://li-jian.ibe.med.uni-muenchen.de/ns" type="Compound"/>
        </annotation>
      </species>
      <species id="ID_156611" name="Amylose" compartment="ID_4" initialConcentration="100" substanceUnits="nM" hasOnlySubstanceUnits="false" boundaryCondition="false" constant="false">
        <annotation>
          <simcell:bo xmlns:simcell="http://li-jian.ibe.med.uni-muenchen.de/ns" type="Compound"/>
        </annotation>
      </species>
      <species id="ID_156624" name="UDP-D-xylose(G10613)" compartment="ID_4" initialConcentration="100" substanceUnits="nM" hasOnlySubstanceUnits="false" boundaryCondition="false" constant="false">
        <annotation>
          <simcell:bo xmlns:simcell="http://li-jian.ibe.med.uni-muenchen.de/ns" type="Compound"/>
        </annotation>
      </species>
      <species id="ID_156634" name="Isomaltose" compartment="ID_4" initialConcentration="100" substanceUnits="nM" hasOnlySubstanceUnits="false" boundaryCondition="false" constant="false">
        <annotation>
          <simcell:bo xmlns:simcell="http://li-jian.ibe.med.uni-muenchen.de/ns" type="Compound"/>
        </annotation>
      </species>
      <species id="ID_156636" name="Starch" compartment="ID_4" initialConcentration="100" substanceUnits="nM" hasOnlySubstanceUnits="false" boundaryCondition="false" constant="false">
        <annotation>
          <simcell:bo xmlns:simcell="http://li-jian.ibe.med.uni-muenchen.de/ns" type="Compound"/>
        </annotation>
      </species>
      <species id="ID_156686" name="Succinate semialdehyde" compartment="ID_4" initialConcentration="100" substanceUnits="nM" hasOnlySubstanceUnits="false" boundaryCondition="false" constant="false">
        <annotation>
          <simcell:bo xmlns:simcell="http://li-jian.ibe.med.uni-muenchen.de/ns" type="Compound"/>
        </annotation>
      </species>
      <species id="ID_156690" name="Butanoyl-CoA" compartment="ID_4" initialConcentration="100" substanceUnits="nM" hasOnlySubstanceUnits="false" boundaryCondition="false" constant="false">
        <annotation>
          <simcell:bo xmlns:simcell="http://li-jian.ibe.med.uni-muenchen.de/ns" type="Compound"/>
        </annotation>
      </species>
      <species id="ID_156691" name="Crotonoyl-CoA" compartment="ID_4" initialConcentration="100" substanceUnits="nM" hasOnlySubstanceUnits="false" boundaryCondition="false" constant="false">
        <annotation>
          <simcell:bo xmlns:simcell="http://li-jian.ibe.med.uni-muenchen.de/ns" type="Compound"/>
        </annotation>
      </species>
      <species id="ID_156705" name="(S)-3-Hydroxy-3-methylglutaryl-CoA" compartment="ID_4" initialConcentration="100" substanceUnits="nM" hasOnlySubstanceUnits="false" boundaryCondition="false" constant="false">
        <annotation>
          <simcell:bo xmlns:simcell="http://li-jian.ibe.med.uni-muenchen.de/ns" type="Compound"/>
        </annotation>
      </species>
      <species id="ID_156750" name="Methylglyoxal" compartment="ID_4" initialConcentration="100" substanceUnits="nM" hasOnlySubstanceUnits="false" boundaryCondition="false" constant="false">
        <annotation>
          <simcell:bo xmlns:simcell="http://li-jian.ibe.med.uni-muenchen.de/ns" type="Compound"/>
        </annotation>
      </species>
      <species id="ID_156770" name="(R)-S-Lactoylglutathione" compartment="ID_4" initialConcentration="100" substanceUnits="nM" hasOnlySubstanceUnits="false" boundaryCondition="false" constant="false">
        <annotation>
          <simcell:bo xmlns:simcell="http://li-jian.ibe.med.uni-muenchen.de/ns" type="Compound"/>
        </annotation>
      </species>
      <species id="ID_156800" name="S-Adenosyl-L-homocysteine" compartment="ID_4" initialConcentration="100" substanceUnits="nM" hasOnlySubstanceUnits="false" boundaryCondition="false" constant="false">
        <annotation>
          <simcell:bo xmlns:simcell="http://li-jian.ibe.med.uni-muenchen.de/ns" type="Compound"/>
        </annotation>
      </species>
      <species id="ID_156811" name="12-Diacyl-sn-glycerol" compartment="ID_4" initialConcentration="100" substanceUnits="nM" hasOnlySubstanceUnits="false" boundaryCondition="false" constant="false">
        <annotation>
          <simcell:bo xmlns:simcell="http://li-jian.ibe.med.uni-muenchen.de/ns" type="Compound"/>
        </annotation>
      </species>
      <species id="ID_156823" name="Inositol 12356-pentakisphosphate" compartment="ID_4" initialConcentration="100" substanceUnits="nM" hasOnlySubstanceUnits="false" boundaryCondition="false" constant="false">
        <annotation>
          <simcell:bo xmlns:simcell="http://li-jian.ibe.med.uni-muenchen.de/ns" type="Compound"/>
        </annotation>
      </species>
      <species id="ID_156904" name="Ferricytochrome b5" compartment="ID_4" initialConcentration="100" substanceUnits="nM" hasOnlySubstanceUnits="false" boundaryCondition="false" constant="false">
        <annotation>
          <simcell:bo xmlns:simcell="http://li-jian.ibe.med.uni-muenchen.de/ns" type="Compound"/>
        </annotation>
      </species>
      <species id="ID_156905" name="Ferrocytochrome b5" compartment="ID_4" initialConcentration="100" substanceUnits="nM" hasOnlySubstanceUnits="false" boundaryCondition="false" constant="false">
        <annotation>
          <simcell:bo xmlns:simcell="http://li-jian.ibe.med.uni-muenchen.de/ns" type="Compound"/>
        </annotation>
      </species>
      <species id="ID_156911" name="UDP-N-acetyl-D-glucosamine" compartment="ID_4" initialConcentration="100" substanceUnits="nM" hasOnlySubstanceUnits="false" boundaryCondition="false" constant="false">
        <annotation>
          <simcell:bo xmlns:simcell="http://li-jian.ibe.med.uni-muenchen.de/ns" type="Compound"/>
        </annotation>
      </species>
      <species id="ID_156912" name="N-Acetyl-D-mannosamine" compartment="ID_4" initialConcentration="100" substanceUnits="nM" hasOnlySubstanceUnits="false" boundaryCondition="false" constant="false">
        <annotation>
          <simcell:bo xmlns:simcell="http://li-jian.ibe.med.uni-muenchen.de/ns" type="Compound"/>
        </annotation>
      </species>
      <species id="ID_156915" name="N-Acetyl-alpha-D-glucosamine 1-phosphate" compartment="ID_4" initialConcentration="100" substanceUnits="nM" hasOnlySubstanceUnits="false" boundaryCondition="false" constant="false">
        <annotation>
          <simcell:bo xmlns:simcell="http://li-jian.ibe.med.uni-muenchen.de/ns" type="Compound"/>
        </annotation>
      </species>
      <species id="ID_156924" name="D-Glucosamine 6-phosphate" compartment="ID_4" initialConcentration="100" substanceUnits="nM" hasOnlySubstanceUnits="false" boundaryCondition="false" constant="false">
        <annotation>
          <simcell:bo xmlns:simcell="http://li-jian.ibe.med.uni-muenchen.de/ns" type="Compound"/>
        </annotation>
      </species>
      <species id="ID_156928" name="L-Glutamine" compartment="ID_4" initialConcentration="100" substanceUnits="nM" hasOnlySubstanceUnits="false" boundaryCondition="false" constant="false">
        <annotation>
          <simcell:bo xmlns:simcell="http://li-jian.ibe.med.uni-muenchen.de/ns" type="Compound"/>
        </annotation>
      </species>
      <species id="ID_156932" name="CMP-N-acetylneuraminate(G10616)" compartment="ID_4" initialConcentration="100" substanceUnits="nM" hasOnlySubstanceUnits="false" boundaryCondition="false" constant="false">
        <annotation>
          <simcell:bo xmlns:simcell="http://li-jian.ibe.med.uni-muenchen.de/ns" type="Compound"/>
        </annotation>
      </species>
      <species id="ID_156933" name="CMP-N-glycoloylneuraminate" compartment="ID_4" initialConcentration="100" substanceUnits="nM" hasOnlySubstanceUnits="false" boundaryCondition="false" constant="false">
        <annotation>
          <simcell:bo xmlns:simcell="http://li-jian.ibe.med.uni-muenchen.de/ns" type="Compound"/>
        </annotation>
      </species>
      <species id="ID_156936" name="N-Acetylneuraminate" compartment="ID_4" initialConcentration="100" substanceUnits="nM" hasOnlySubstanceUnits="false" boundaryCondition="false" constant="false">
        <annotation>
          <simcell:bo xmlns:simcell="http://li-jian.ibe.med.uni-muenchen.de/ns" type="Compound"/>
        </annotation>
      </species>
      <species id="ID_156939" name="D-Glucosamine" compartment="ID_4" initialConcentration="100" substanceUnits="nM" hasOnlySubstanceUnits="false" boundaryCondition="false" constant="false">
        <annotation>
          <simcell:bo xmlns:simcell="http://li-jian.ibe.med.uni-muenchen.de/ns" type="Compound"/>
        </annotation>
      </species>
      <species id="ID_156942" name="Chitin" compartment="ID_4" initialConcentration="100" substanceUnits="nM" hasOnlySubstanceUnits="false" boundaryCondition="false" constant="false">
        <annotation>
          <simcell:bo xmlns:simcell="http://li-jian.ibe.med.uni-muenchen.de/ns" type="Compound"/>
        </annotation>
      </species>
      <species id="ID_156955" name="N-Glycoloyl-neuraminate" compartment="ID_4" initialConcentration="100" substanceUnits="nM" hasOnlySubstanceUnits="false" boundaryCondition="false" constant="false">
        <annotation>
          <simcell:bo xmlns:simcell="http://li-jian.ibe.med.uni-muenchen.de/ns" type="Compound"/>
        </annotation>
      </species>
      <species id="ID_156959" name="N-Acetylneuraminate 9-phosphate" compartment="ID_4" initialConcentration="100" substanceUnits="nM" hasOnlySubstanceUnits="false" boundaryCondition="false" constant="false">
        <annotation>
          <simcell:bo xmlns:simcell="http://li-jian.ibe.med.uni-muenchen.de/ns" type="Compound"/>
        </annotation>
      </species>
      <species id="ID_156970" name="N-Acetyl-D-mannosamine 6-phosphate" compartment="ID_4" initialConcentration="100" substanceUnits="nM" hasOnlySubstanceUnits="false" boundaryCondition="false" constant="false">
        <annotation>
          <simcell:bo xmlns:simcell="http://li-jian.ibe.med.uni-muenchen.de/ns" type="Compound"/>
        </annotation>
      </species>
      <species id="ID_156972" name="N-Acetyl-D-glucosaminide" compartment="ID_4" initialConcentration="100" substanceUnits="nM" hasOnlySubstanceUnits="false" boundaryCondition="false" constant="false">
        <annotation>
          <simcell:bo xmlns:simcell="http://li-jian.ibe.med.uni-muenchen.de/ns" type="Compound"/>
        </annotation>
      </species>
      <species id="ID_157018" name="4-Hydroxy-2-oxoglutarate" compartment="ID_4" initialConcentration="100" substanceUnits="nM" hasOnlySubstanceUnits="false" boundaryCondition="false" constant="false">
        <annotation>
          <simcell:bo xmlns:simcell="http://li-jian.ibe.med.uni-muenchen.de/ns" type="Compound"/>
        </annotation>
      </species>
      <species id="ID_157039" name="(6R)-5,10-methylenetetrahydrofolic acid" compartment="ID_4" initialConcentration="100" substanceUnits="nM" hasOnlySubstanceUnits="false" boundaryCondition="false" constant="false">
        <annotation>
          <simcell:bo xmlns:simcell="http://li-jian.ibe.med.uni-muenchen.de/ns" type="Compound"/>
        </annotation>
      </species>
      <species id="ID_157042" name="2-Phosphoglycolate" compartment="ID_4" initialConcentration="100" substanceUnits="nM" hasOnlySubstanceUnits="false" boundaryCondition="false" constant="false">
        <annotation>
          <simcell:bo xmlns:simcell="http://li-jian.ibe.med.uni-muenchen.de/ns" type="Compound"/>
        </annotation>
      </species>
      <species id="ID_157045" name="3-hydroxypyruvic acid" compartment="ID_4" initialConcentration="100" substanceUnits="nM" hasOnlySubstanceUnits="false" boundaryCondition="false" constant="false">
        <annotation>
          <simcell:bo xmlns:simcell="http://li-jian.ibe.med.uni-muenchen.de/ns" type="Compound"/>
        </annotation>
      </species>
      <species id="ID_157062" name="L-Formylkynurenine" compartment="ID_4" initialConcentration="100" substanceUnits="nM" hasOnlySubstanceUnits="false" boundaryCondition="false" constant="false">
        <annotation>
          <simcell:bo xmlns:simcell="http://li-jian.ibe.med.uni-muenchen.de/ns" type="Compound"/>
        </annotation>
      </species>
      <species id="ID_157063" name="L-Kynurenine" compartment="ID_4" initialConcentration="100" substanceUnits="nM" hasOnlySubstanceUnits="false" boundaryCondition="false" constant="false">
        <annotation>
          <simcell:bo xmlns:simcell="http://li-jian.ibe.med.uni-muenchen.de/ns" type="Compound"/>
        </annotation>
      </species>
      <species id="ID_157104" name="Deamino-NAD+" compartment="ID_4" initialConcentration="100" substanceUnits="nM" hasOnlySubstanceUnits="false" boundaryCondition="false" constant="false">
        <annotation>
          <simcell:bo xmlns:simcell="http://li-jian.ibe.med.uni-muenchen.de/ns" type="Compound"/>
        </annotation>
      </species>
      <species id="ID_157127" name="3-Iodo-L-tyrosine" compartment="ID_4" initialConcentration="100" substanceUnits="nM" hasOnlySubstanceUnits="false" boundaryCondition="false" constant="false">
        <annotation>
          <simcell:bo xmlns:simcell="http://li-jian.ibe.med.uni-muenchen.de/ns" type="Compound"/>
        </annotation>
      </species>
      <species id="ID_157130" name="Nitric oxide" compartment="ID_4" initialConcentration="100" substanceUnits="nM" hasOnlySubstanceUnits="false" boundaryCondition="false" constant="false">
        <annotation>
          <simcell:bo xmlns:simcell="http://li-jian.ibe.med.uni-muenchen.de/ns" type="Compound"/>
        </annotation>
      </species>
      <species id="ID_157140" name="L-Cystathionine" compartment="ID_4" initialConcentration="100" substanceUnits="nM" hasOnlySubstanceUnits="false" boundaryCondition="false" constant="false">
        <annotation>
          <simcell:bo xmlns:simcell="http://li-jian.ibe.med.uni-muenchen.de/ns" type="Compound"/>
        </annotation>
      </species>
      <species id="ID_157152" name="Hydrogen sulfide" compartment="ID_4" initialConcentration="100" substanceUnits="nM" hasOnlySubstanceUnits="false" boundaryCondition="false" constant="false">
        <annotation>
          <simcell:bo xmlns:simcell="http://li-jian.ibe.med.uni-muenchen.de/ns" type="Compound"/>
        </annotation>
      </species>
      <species id="ID_157201" name="3-Phosphoadenylyl sulfate" compartment="ID_4" initialConcentration="100" substanceUnits="nM" hasOnlySubstanceUnits="false" boundaryCondition="false" constant="false">
        <annotation>
          <simcell:bo xmlns:simcell="http://li-jian.ibe.med.uni-muenchen.de/ns" type="Compound"/>
        </annotation>
      </species>
      <species id="ID_157229" name="Thioredoxin" compartment="ID_4" initialConcentration="100" substanceUnits="nM" hasOnlySubstanceUnits="false" boundaryCondition="false" constant="false">
        <annotation>
          <simcell:bo xmlns:simcell="http://li-jian.ibe.med.uni-muenchen.de/ns" type="Compound"/>
        </annotation>
      </species>
      <species id="ID_157230" name="Thioredoxin disulfide" compartment="ID_4" initialConcentration="100" substanceUnits="nM" hasOnlySubstanceUnits="false" boundaryCondition="false" constant="false">
        <annotation>
          <simcell:bo xmlns:simcell="http://li-jian.ibe.med.uni-muenchen.de/ns" type="Compound"/>
        </annotation>
      </species>
      <species id="ID_157242" name="(3R)-3-Hydroxydecanoyl-[acyl-carrier protein]" compartment="ID_4" initialConcentration="100" substanceUnits="nM" hasOnlySubstanceUnits="false" boundaryCondition="false" constant="false">
        <annotation>
          <simcell:bo xmlns:simcell="http://li-jian.ibe.med.uni-muenchen.de/ns" type="Compound"/>
        </annotation>
      </species>
      <species id="ID_157243" name="(3R)-3-Hydroxyoctanoyl-[acyl-carrier protein]" compartment="ID_4" initialConcentration="100" substanceUnits="nM" hasOnlySubstanceUnits="false" boundaryCondition="false" constant="false">
        <annotation>
          <simcell:bo xmlns:simcell="http://li-jian.ibe.med.uni-muenchen.de/ns" type="Compound"/>
        </annotation>
      </species>
      <species id="ID_157244" name="(3R)-3-Hydroxytetradecanoyl-[acyl-carrier protein]" compartment="ID_4" initialConcentration="100" substanceUnits="nM" hasOnlySubstanceUnits="false" boundaryCondition="false" constant="false">
        <annotation>
          <simcell:bo xmlns:simcell="http://li-jian.ibe.med.uni-muenchen.de/ns" type="Compound"/>
        </annotation>
      </species>
      <species id="ID_157245" name="(3R)-3-Hydroxypalmitoyl-[acyl-carrier protein]" compartment="ID_4" initialConcentration="100" substanceUnits="nM" hasOnlySubstanceUnits="false" boundaryCondition="false" constant="false">
        <annotation>
          <simcell:bo xmlns:simcell="http://li-jian.ibe.med.uni-muenchen.de/ns" type="Compound"/>
        </annotation>
      </species>
      <species id="ID_157248" name="But-2-enoyl-[acyl-carrier protein]" compartment="ID_4" initialConcentration="100" substanceUnits="nM" hasOnlySubstanceUnits="false" boundaryCondition="false" constant="false">
        <annotation>
          <simcell:bo xmlns:simcell="http://li-jian.ibe.med.uni-muenchen.de/ns" type="Compound"/>
        </annotation>
      </species>
      <species id="ID_157251" name="ADH1C-4" compartment="ID_4" initialConcentration="0" substanceUnits="nM" hasOnlySubstanceUnits="false" boundaryCondition="false" constant="false">
        <annotation>
          <simcell:bo xmlns:simcell="http://li-jian.ibe.med.uni-muenchen.de/ns" type="Protein"/>
        </annotation>
      </species>
      <species id="ID_157253" name="PNLIPRP2-1" compartment="ID_4" initialConcentration="0" substanceUnits="nM" hasOnlySubstanceUnits="false" boundaryCondition="false" constant="false">
        <annotation>
          <simcell:bo xmlns:simcell="http://li-jian.ibe.med.uni-muenchen.de/ns" type="Protein"/>
        </annotation>
      </species>
      <species id="ID_157254" name="PRPS1L1-2" compartment="ID_4" initialConcentration="0" substanceUnits="nM" hasOnlySubstanceUnits="false" boundaryCondition="false" constant="false">
        <annotation>
          <simcell:bo xmlns:simcell="http://li-jian.ibe.med.uni-muenchen.de/ns" type="Protein"/>
        </annotation>
      </species>
      <species id="ID_157255" name="PIK3C2G-2" compartment="ID_4" initialConcentration="0" substanceUnits="nM" hasOnlySubstanceUnits="false" boundaryCondition="false" constant="false">
        <annotation>
          <simcell:bo xmlns:simcell="http://li-jian.ibe.med.uni-muenchen.de/ns" type="Protein"/>
        </annotation>
      </species>
      <species id="ID_157361" name="ACACA-1" compartment="ID_4" initialConcentration="0" substanceUnits="nM" hasOnlySubstanceUnits="false" boundaryCondition="false" constant="false">
        <annotation>
          <simcell:bo xmlns:simcell="http://li-jian.ibe.med.uni-muenchen.de/ns" type="Protein"/>
        </annotation>
      </species>
      <species id="ID_157425" name="alpha-D-Glucose 1-P" compartment="ID_4" initialConcentration="100" substanceUnits="nM" hasOnlySubstanceUnits="false" boundaryCondition="false" constant="false">
        <annotation>
          <simcell:bo xmlns:simcell="http://li-jian.ibe.med.uni-muenchen.de/ns" type="Compound"/>
        </annotation>
      </species>
      <species id="ID_157426" name="G1PP" compartment="ID_4" initialConcentration="0" substanceUnits="nM" hasOnlySubstanceUnits="false" boundaryCondition="false" constant="false">
        <annotation>
          <simcell:bo xmlns:simcell="http://li-jian.ibe.med.uni-muenchen.de/ns" type="PseudoObj"/>
        </annotation>
      </species>
      <species id="ID_157427" name="PPGP" compartment="ID_4" initialConcentration="0" substanceUnits="nM" hasOnlySubstanceUnits="false" boundaryCondition="false" constant="false">
        <annotation>
          <simcell:bo xmlns:simcell="http://li-jian.ibe.med.uni-muenchen.de/ns" type="PseudoObj"/>
        </annotation>
      </species>
      <species id="ID_157428" name="GCKR-2" compartment="ID_4" initialConcentration="0" substanceUnits="nM" hasOnlySubstanceUnits="false" boundaryCondition="false" constant="false">
        <annotation>
          <simcell:bo xmlns:simcell="http://li-jian.ibe.med.uni-muenchen.de/ns" type="Protein"/>
        </annotation>
      </species>
      <species id="ID_157429" name="G6P1P" compartment="ID_4" initialConcentration="0" substanceUnits="nM" hasOnlySubstanceUnits="false" boundaryCondition="false" constant="false">
        <annotation>
          <simcell:bo xmlns:simcell="http://li-jian.ibe.med.uni-muenchen.de/ns" type="PseudoObj"/>
        </annotation>
      </species>
      <species id="ID_157430" name="EC_2.7.1.146" compartment="ID_4" initialConcentration="0" substanceUnits="nM" hasOnlySubstanceUnits="false" boundaryCondition="false" constant="false">
        <annotation>
          <simcell:bo xmlns:simcell="http://li-jian.ibe.med.uni-muenchen.de/ns" type="PseudoObj"/>
        </annotation>
      </species>
      <species id="ID_157431" name="EC_2.7.1.199" compartment="ID_4" initialConcentration="0" substanceUnits="nM" hasOnlySubstanceUnits="false" boundaryCondition="false" constant="false">
        <annotation>
          <simcell:bo xmlns:simcell="http://li-jian.ibe.med.uni-muenchen.de/ns" type="PseudoObj"/>
        </annotation>
      </species>
      <species id="ID_157432" name="Protein N(pi)-phospho-L-histidine" compartment="ID_4" initialConcentration="0" substanceUnits="nM" hasOnlySubstanceUnits="false" boundaryCondition="false" constant="false">
        <annotation>
          <simcell:bo xmlns:simcell="http://li-jian.ibe.med.uni-muenchen.de/ns" type="PseudoObj"/>
        </annotation>
      </species>
      <species id="ID_157436" name="EC_4.1.1.1" compartment="ID_4" initialConcentration="0" substanceUnits="nM" hasOnlySubstanceUnits="false" boundaryCondition="false" constant="false">
        <annotation>
          <simcell:bo xmlns:simcell="http://li-jian.ibe.med.uni-muenchen.de/ns" type="PseudoObj"/>
        </annotation>
      </species>
      <species id="ID_157437" name="RGN-1" compartment="ID_4" initialConcentration="0" substanceUnits="nM" hasOnlySubstanceUnits="false" boundaryCondition="false" constant="false">
        <annotation>
          <simcell:bo xmlns:simcell="http://li-jian.ibe.med.uni-muenchen.de/ns" type="Protein"/>
        </annotation>
      </species>
      <species id="ID_157448" name="C9orf103-1" compartment="ID_4" initialConcentration="0" substanceUnits="nM" hasOnlySubstanceUnits="false" boundaryCondition="false" constant="false">
        <annotation>
          <simcell:bo xmlns:simcell="http://li-jian.ibe.med.uni-muenchen.de/ns" type="Protein"/>
        </annotation>
      </species>
      <species id="ID_157449" name="EC_1.1.1.343" compartment="ID_4" initialConcentration="0" substanceUnits="nM" hasOnlySubstanceUnits="false" boundaryCondition="false" constant="false">
        <annotation>
          <simcell:bo xmlns:simcell="http://li-jian.ibe.med.uni-muenchen.de/ns" type="PseudoObj"/>
        </annotation>
      </species>
      <species id="ID_157451" name="Enzyme N6-(S-propyldihydrolipoyl)lysine" compartment="ID_4" initialConcentration="100" substanceUnits="nM" hasOnlySubstanceUnits="false" boundaryCondition="false" constant="false">
        <annotation>
          <simcell:bo xmlns:simcell="http://li-jian.ibe.med.uni-muenchen.de/ns" type="Compound"/>
        </annotation>
      </species>
      <species id="ID_157463" name="NANP-1" compartment="ID_4" initialConcentration="0" substanceUnits="nM" hasOnlySubstanceUnits="false" boundaryCondition="false" constant="false">
        <annotation>
          <simcell:bo xmlns:simcell="http://li-jian.ibe.med.uni-muenchen.de/ns" type="Protein"/>
        </annotation>
      </species>
      <species id="ID_157494" name="CYB5RL-5" compartment="ID_4" initialConcentration="0" substanceUnits="nM" hasOnlySubstanceUnits="false" boundaryCondition="false" constant="false">
        <annotation>
          <simcell:bo xmlns:simcell="http://li-jian.ibe.med.uni-muenchen.de/ns" type="Protein"/>
        </annotation>
      </species>
      <species id="ID_157495" name="MTM1-1" compartment="ID_4" initialConcentration="0" substanceUnits="nM" hasOnlySubstanceUnits="false" boundaryCondition="false" constant="false">
        <annotation>
          <simcell:bo xmlns:simcell="http://li-jian.ibe.med.uni-muenchen.de/ns" type="Protein"/>
        </annotation>
      </species>
      <species id="ID_157497" name="HDDC3-1" compartment="ID_4" initialConcentration="0" substanceUnits="nM" hasOnlySubstanceUnits="false" boundaryCondition="false" constant="false">
        <annotation>
          <simcell:bo xmlns:simcell="http://li-jian.ibe.med.uni-muenchen.de/ns" type="Protein"/>
        </annotation>
      </species>
      <species id="ID_157499" name="DCTPP1-1" compartment="ID_4" initialConcentration="0" substanceUnits="nM" hasOnlySubstanceUnits="false" boundaryCondition="false" constant="false">
        <annotation>
          <simcell:bo xmlns:simcell="http://li-jian.ibe.med.uni-muenchen.de/ns" type="Protein"/>
        </annotation>
      </species>
      <species id="ID_157501" name="hm5dCDP" compartment="ID_4" initialConcentration="100" substanceUnits="nM" hasOnlySubstanceUnits="false" boundaryCondition="false" constant="false">
        <annotation>
          <simcell:bo xmlns:simcell="http://li-jian.ibe.med.uni-muenchen.de/ns" type="Compound"/>
        </annotation>
      </species>
      <species id="ID_157537" name="hm5dCTP" compartment="ID_4" initialConcentration="100" substanceUnits="nM" hasOnlySubstanceUnits="false" boundaryCondition="false" constant="false">
        <annotation>
          <simcell:bo xmlns:simcell="http://li-jian.ibe.med.uni-muenchen.de/ns" type="Compound"/>
        </annotation>
      </species>
      <species id="ID_157558" name="3-Oxohexanoyl-CoA" compartment="ID_4" initialConcentration="100" substanceUnits="nM" hasOnlySubstanceUnits="false" boundaryCondition="false" constant="false">
        <annotation>
          <simcell:bo xmlns:simcell="http://li-jian.ibe.med.uni-muenchen.de/ns" type="Compound"/>
        </annotation>
      </species>
      <species id="ID_157564" name="Palmitoyl-CoA" compartment="ID_4" initialConcentration="100" substanceUnits="nM" hasOnlySubstanceUnits="false" boundaryCondition="false" constant="false">
        <annotation>
          <simcell:bo xmlns:simcell="http://li-jian.ibe.med.uni-muenchen.de/ns" type="Compound"/>
        </annotation>
      </species>
      <species id="ID_157565" name="Hexadecanoic acid" compartment="ID_4" initialConcentration="100" substanceUnits="nM" hasOnlySubstanceUnits="false" boundaryCondition="false" constant="false">
        <annotation>
          <simcell:bo xmlns:simcell="http://li-jian.ibe.med.uni-muenchen.de/ns" type="Compound"/>
        </annotation>
      </species>
      <species id="ID_157576" name="trans-Hexadec-2-enoyl-CoA" compartment="ID_4" initialConcentration="100" substanceUnits="nM" hasOnlySubstanceUnits="false" boundaryCondition="false" constant="false">
        <annotation>
          <simcell:bo xmlns:simcell="http://li-jian.ibe.med.uni-muenchen.de/ns" type="Compound"/>
        </annotation>
      </species>
      <species id="ID_157580" name="Octanoyl-CoA" compartment="ID_4" initialConcentration="100" substanceUnits="nM" hasOnlySubstanceUnits="false" boundaryCondition="false" constant="false">
        <annotation>
          <simcell:bo xmlns:simcell="http://li-jian.ibe.med.uni-muenchen.de/ns" type="Compound"/>
        </annotation>
      </species>
      <species id="ID_157581" name="trans-Oct-2-enoyl-CoA" compartment="ID_4" initialConcentration="100" substanceUnits="nM" hasOnlySubstanceUnits="false" boundaryCondition="false" constant="false">
        <annotation>
          <simcell:bo xmlns:simcell="http://li-jian.ibe.med.uni-muenchen.de/ns" type="Compound"/>
        </annotation>
      </species>
      <species id="ID_157583" name="3-Oxodecanoyl-CoA" compartment="ID_4" initialConcentration="100" substanceUnits="nM" hasOnlySubstanceUnits="false" boundaryCondition="false" constant="false">
        <annotation>
          <simcell:bo xmlns:simcell="http://li-jian.ibe.med.uni-muenchen.de/ns" type="Compound"/>
        </annotation>
      </species>
      <species id="ID_157586" name="2-trans-Dodecenoyl-CoA" compartment="ID_4" initialConcentration="100" substanceUnits="nM" hasOnlySubstanceUnits="false" boundaryCondition="false" constant="false">
        <annotation>
          <simcell:bo xmlns:simcell="http://li-jian.ibe.med.uni-muenchen.de/ns" type="Compound"/>
        </annotation>
      </species>
      <species id="ID_157588" name="3-Oxotetradecanoyl-CoA" compartment="ID_4" initialConcentration="100" substanceUnits="nM" hasOnlySubstanceUnits="false" boundaryCondition="false" constant="false">
        <annotation>
          <simcell:bo xmlns:simcell="http://li-jian.ibe.med.uni-muenchen.de/ns" type="Compound"/>
        </annotation>
      </species>
      <species id="ID_157590" name="Tetradecanoyl-CoA" compartment="ID_4" initialConcentration="100" substanceUnits="nM" hasOnlySubstanceUnits="false" boundaryCondition="false" constant="false">
        <annotation>
          <simcell:bo xmlns:simcell="http://li-jian.ibe.med.uni-muenchen.de/ns" type="Compound"/>
        </annotation>
      </species>
      <species id="ID_157591" name="trans-Tetradec-2-enoyl-CoA" compartment="ID_4" initialConcentration="100" substanceUnits="nM" hasOnlySubstanceUnits="false" boundaryCondition="false" constant="false">
        <annotation>
          <simcell:bo xmlns:simcell="http://li-jian.ibe.med.uni-muenchen.de/ns" type="Compound"/>
        </annotation>
      </species>
      <species id="ID_157595" name="(S)-3-Hydroxydodecanoyl-CoA" compartment="ID_4" initialConcentration="100" substanceUnits="nM" hasOnlySubstanceUnits="false" boundaryCondition="false" constant="false">
        <annotation>
          <simcell:bo xmlns:simcell="http://li-jian.ibe.med.uni-muenchen.de/ns" type="Compound"/>
        </annotation>
      </species>
      <species id="ID_157597" name="(S)-3-Hydroxyhexadecanoyl-CoA" compartment="ID_4" initialConcentration="100" substanceUnits="nM" hasOnlySubstanceUnits="false" boundaryCondition="false" constant="false">
        <annotation>
          <simcell:bo xmlns:simcell="http://li-jian.ibe.med.uni-muenchen.de/ns" type="Compound"/>
        </annotation>
      </species>
      <species id="ID_157600" name="(S)-3-Hydroxytetradecanoyl-CoA" compartment="ID_4" initialConcentration="100" substanceUnits="nM" hasOnlySubstanceUnits="false" boundaryCondition="false" constant="false">
        <annotation>
          <simcell:bo xmlns:simcell="http://li-jian.ibe.med.uni-muenchen.de/ns" type="Compound"/>
        </annotation>
      </species>
      <species id="ID_157603" name="3-Oxododecanoyl-CoA" compartment="ID_4" initialConcentration="100" substanceUnits="nM" hasOnlySubstanceUnits="false" boundaryCondition="false" constant="false">
        <annotation>
          <simcell:bo xmlns:simcell="http://li-jian.ibe.med.uni-muenchen.de/ns" type="Compound"/>
        </annotation>
      </species>
      <species id="ID_157605" name="Decanoyl-CoA" compartment="ID_4" initialConcentration="100" substanceUnits="nM" hasOnlySubstanceUnits="false" boundaryCondition="false" constant="false">
        <annotation>
          <simcell:bo xmlns:simcell="http://li-jian.ibe.med.uni-muenchen.de/ns" type="Compound"/>
        </annotation>
      </species>
      <species id="ID_157607" name="(S)-Hydroxydecanoyl-CoA" compartment="ID_4" initialConcentration="100" substanceUnits="nM" hasOnlySubstanceUnits="false" boundaryCondition="false" constant="false">
        <annotation>
          <simcell:bo xmlns:simcell="http://li-jian.ibe.med.uni-muenchen.de/ns" type="Compound"/>
        </annotation>
      </species>
      <species id="ID_157609" name="trans-Dec-2-enoyl-CoA" compartment="ID_4" initialConcentration="100" substanceUnits="nM" hasOnlySubstanceUnits="false" boundaryCondition="false" constant="false">
        <annotation>
          <simcell:bo xmlns:simcell="http://li-jian.ibe.med.uni-muenchen.de/ns" type="Compound"/>
        </annotation>
      </species>
      <species id="ID_157611" name="(S)-3-Hydroxyoctanoyl-CoA" compartment="ID_4" initialConcentration="100" substanceUnits="nM" hasOnlySubstanceUnits="false" boundaryCondition="false" constant="false">
        <annotation>
          <simcell:bo xmlns:simcell="http://li-jian.ibe.med.uni-muenchen.de/ns" type="Compound"/>
        </annotation>
      </species>
      <species id="ID_157612" name="3-Oxooctanoyl-CoA" compartment="ID_4" initialConcentration="100" substanceUnits="nM" hasOnlySubstanceUnits="false" boundaryCondition="false" constant="false">
        <annotation>
          <simcell:bo xmlns:simcell="http://li-jian.ibe.med.uni-muenchen.de/ns" type="Compound"/>
        </annotation>
      </species>
      <species id="ID_157615" name="Hexanoyl-CoA" compartment="ID_4" initialConcentration="100" substanceUnits="nM" hasOnlySubstanceUnits="false" boundaryCondition="false" constant="false">
        <annotation>
          <simcell:bo xmlns:simcell="http://li-jian.ibe.med.uni-muenchen.de/ns" type="Compound"/>
        </annotation>
      </species>
      <species id="ID_157617" name="(S)-Hydroxyhexanoyl-CoA" compartment="ID_4" initialConcentration="100" substanceUnits="nM" hasOnlySubstanceUnits="false" boundaryCondition="false" constant="false">
        <annotation>
          <simcell:bo xmlns:simcell="http://li-jian.ibe.med.uni-muenchen.de/ns" type="Compound"/>
        </annotation>
      </species>
      <species id="ID_157619" name="trans-Hex-2-enoyl-CoA" compartment="ID_4" initialConcentration="100" substanceUnits="nM" hasOnlySubstanceUnits="false" boundaryCondition="false" constant="false">
        <annotation>
          <simcell:bo xmlns:simcell="http://li-jian.ibe.med.uni-muenchen.de/ns" type="Compound"/>
        </annotation>
      </species>
      <species id="ID_157625" name="Acetyl-[acyl-carrier protein]" compartment="ID_4" initialConcentration="100" substanceUnits="nM" hasOnlySubstanceUnits="false" boundaryCondition="false" constant="false">
        <annotation>
          <simcell:bo xmlns:simcell="http://li-jian.ibe.med.uni-muenchen.de/ns" type="Compound"/>
        </annotation>
      </species>
      <species id="ID_157628" name="Malonyl-[acyl-carrier protein]" compartment="ID_4" initialConcentration="100" substanceUnits="nM" hasOnlySubstanceUnits="false" boundaryCondition="false" constant="false">
        <annotation>
          <simcell:bo xmlns:simcell="http://li-jian.ibe.med.uni-muenchen.de/ns" type="Compound"/>
        </annotation>
      </species>
      <species id="ID_157631" name="Hexadecanoyl-[acp]" compartment="ID_4" initialConcentration="100" substanceUnits="nM" hasOnlySubstanceUnits="false" boundaryCondition="false" constant="false">
        <annotation>
          <simcell:bo xmlns:simcell="http://li-jian.ibe.med.uni-muenchen.de/ns" type="Compound"/>
        </annotation>
      </species>
      <species id="ID_157636" name="Dodecanoyl-[acyl-carrier protein]" compartment="ID_4" initialConcentration="100" substanceUnits="nM" hasOnlySubstanceUnits="false" boundaryCondition="false" constant="false">
        <annotation>
          <simcell:bo xmlns:simcell="http://li-jian.ibe.med.uni-muenchen.de/ns" type="Compound"/>
        </annotation>
      </species>
      <species id="ID_157637" name="Dodecanoic acid" compartment="ID_4" initialConcentration="100" substanceUnits="nM" hasOnlySubstanceUnits="false" boundaryCondition="false" constant="false">
        <annotation>
          <simcell:bo xmlns:simcell="http://li-jian.ibe.med.uni-muenchen.de/ns" type="Compound"/>
        </annotation>
      </species>
      <species id="ID_157639" name="Acetoacetyl-[acp]" compartment="ID_4" initialConcentration="100" substanceUnits="nM" hasOnlySubstanceUnits="false" boundaryCondition="false" constant="false">
        <annotation>
          <simcell:bo xmlns:simcell="http://li-jian.ibe.med.uni-muenchen.de/ns" type="Compound"/>
        </annotation>
      </species>
      <species id="ID_157646" name="Butyryl-[acp]" compartment="ID_4" initialConcentration="100" substanceUnits="nM" hasOnlySubstanceUnits="false" boundaryCondition="false" constant="false">
        <annotation>
          <simcell:bo xmlns:simcell="http://li-jian.ibe.med.uni-muenchen.de/ns" type="Compound"/>
        </annotation>
      </species>
      <species id="ID_157649" name="3-Oxodecanoyl-[acp]" compartment="ID_4" initialConcentration="100" substanceUnits="nM" hasOnlySubstanceUnits="false" boundaryCondition="false" constant="false">
        <annotation>
          <simcell:bo xmlns:simcell="http://li-jian.ibe.med.uni-muenchen.de/ns" type="Compound"/>
        </annotation>
      </species>
      <species id="ID_157651" name="trans-Dec-2-enoyl-[acp]" compartment="ID_4" initialConcentration="100" substanceUnits="nM" hasOnlySubstanceUnits="false" boundaryCondition="false" constant="false">
        <annotation>
          <simcell:bo xmlns:simcell="http://li-jian.ibe.med.uni-muenchen.de/ns" type="Compound"/>
        </annotation>
      </species>
      <species id="ID_157653" name="3-Oxooctanoyl-[acp]" compartment="ID_4" initialConcentration="100" substanceUnits="nM" hasOnlySubstanceUnits="false" boundaryCondition="false" constant="false">
        <annotation>
          <simcell:bo xmlns:simcell="http://li-jian.ibe.med.uni-muenchen.de/ns" type="Compound"/>
        </annotation>
      </species>
      <species id="ID_157655" name="trans-Oct-2-enoyl-[acp]" compartment="ID_4" initialConcentration="100" substanceUnits="nM" hasOnlySubstanceUnits="false" boundaryCondition="false" constant="false">
        <annotation>
          <simcell:bo xmlns:simcell="http://li-jian.ibe.med.uni-muenchen.de/ns" type="Compound"/>
        </annotation>
      </species>
      <species id="ID_157657" name="3-Oxohexadecanoyl-[acp]" compartment="ID_4" initialConcentration="100" substanceUnits="nM" hasOnlySubstanceUnits="false" boundaryCondition="false" constant="false">
        <annotation>
          <simcell:bo xmlns:simcell="http://li-jian.ibe.med.uni-muenchen.de/ns" type="Compound"/>
        </annotation>
      </species>
      <species id="ID_157659" name="trans-Hexadec-2-enoyl-[acp]" compartment="ID_4" initialConcentration="100" substanceUnits="nM" hasOnlySubstanceUnits="false" boundaryCondition="false" constant="false">
        <annotation>
          <simcell:bo xmlns:simcell="http://li-jian.ibe.med.uni-muenchen.de/ns" type="Compound"/>
        </annotation>
      </species>
      <species id="ID_157661" name="3-Oxotetradecanoyl-[acp]" compartment="ID_4" initialConcentration="100" substanceUnits="nM" hasOnlySubstanceUnits="false" boundaryCondition="false" constant="false">
        <annotation>
          <simcell:bo xmlns:simcell="http://li-jian.ibe.med.uni-muenchen.de/ns" type="Compound"/>
        </annotation>
      </species>
      <species id="ID_157663" name="trans-Tetradec-2-enoyl-[acp]" compartment="ID_4" initialConcentration="100" substanceUnits="nM" hasOnlySubstanceUnits="false" boundaryCondition="false" constant="false">
        <annotation>
          <simcell:bo xmlns:simcell="http://li-jian.ibe.med.uni-muenchen.de/ns" type="Compound"/>
        </annotation>
      </species>
      <species id="ID_157665" name="trans-Dodec-2-enoyl-[acp]" compartment="ID_4" initialConcentration="100" substanceUnits="nM" hasOnlySubstanceUnits="false" boundaryCondition="false" constant="false">
        <annotation>
          <simcell:bo xmlns:simcell="http://li-jian.ibe.med.uni-muenchen.de/ns" type="Compound"/>
        </annotation>
      </species>
      <species id="ID_157670" name="3-Oxohexanoyl-[acp]" compartment="ID_4" initialConcentration="100" substanceUnits="nM" hasOnlySubstanceUnits="false" boundaryCondition="false" constant="false">
        <annotation>
          <simcell:bo xmlns:simcell="http://li-jian.ibe.med.uni-muenchen.de/ns" type="Compound"/>
        </annotation>
      </species>
      <species id="ID_157672" name="(R)-3-Hydroxyhexanoyl-[acp]" compartment="ID_4" initialConcentration="100" substanceUnits="nM" hasOnlySubstanceUnits="false" boundaryCondition="false" constant="false">
        <annotation>
          <simcell:bo xmlns:simcell="http://li-jian.ibe.med.uni-muenchen.de/ns" type="Compound"/>
        </annotation>
      </species>
      <species id="ID_157676" name="trans-Hex-2-enoyl-[acp]" compartment="ID_4" initialConcentration="100" substanceUnits="nM" hasOnlySubstanceUnits="false" boundaryCondition="false" constant="false">
        <annotation>
          <simcell:bo xmlns:simcell="http://li-jian.ibe.med.uni-muenchen.de/ns" type="Compound"/>
        </annotation>
      </species>
      <species id="ID_157678" name="Hexanoyl-[acp]" compartment="ID_4" initialConcentration="100" substanceUnits="nM" hasOnlySubstanceUnits="false" boundaryCondition="false" constant="false">
        <annotation>
          <simcell:bo xmlns:simcell="http://li-jian.ibe.med.uni-muenchen.de/ns" type="Compound"/>
        </annotation>
      </species>
      <species id="ID_157684" name="Octanoyl-[acp]" compartment="ID_4" initialConcentration="100" substanceUnits="nM" hasOnlySubstanceUnits="false" boundaryCondition="false" constant="false">
        <annotation>
          <simcell:bo xmlns:simcell="http://li-jian.ibe.med.uni-muenchen.de/ns" type="Compound"/>
        </annotation>
      </species>
      <species id="ID_157689" name="Decanoyl-[acp]" compartment="ID_4" initialConcentration="100" substanceUnits="nM" hasOnlySubstanceUnits="false" boundaryCondition="false" constant="false">
        <annotation>
          <simcell:bo xmlns:simcell="http://li-jian.ibe.med.uni-muenchen.de/ns" type="Compound"/>
        </annotation>
      </species>
      <species id="ID_157692" name="3-Oxododecanoyl-[acp]" compartment="ID_4" initialConcentration="100" substanceUnits="nM" hasOnlySubstanceUnits="false" boundaryCondition="false" constant="false">
        <annotation>
          <simcell:bo xmlns:simcell="http://li-jian.ibe.med.uni-muenchen.de/ns" type="Compound"/>
        </annotation>
      </species>
      <species id="ID_157694" name="(R)-3-Hydroxydodecanoyl-[acp]" compartment="ID_4" initialConcentration="100" substanceUnits="nM" hasOnlySubstanceUnits="false" boundaryCondition="false" constant="false">
        <annotation>
          <simcell:bo xmlns:simcell="http://li-jian.ibe.med.uni-muenchen.de/ns" type="Compound"/>
        </annotation>
      </species>
      <species id="ID_157700" name="Tetradecanoyl-[acp]" compartment="ID_4" initialConcentration="100" substanceUnits="nM" hasOnlySubstanceUnits="false" boundaryCondition="false" constant="false">
        <annotation>
          <simcell:bo xmlns:simcell="http://li-jian.ibe.med.uni-muenchen.de/ns" type="Compound"/>
        </annotation>
      </species>
      <species id="ID_157758" name="PIK3CA-2" compartment="ID_153698" initialConcentration="0" substanceUnits="nM" hasOnlySubstanceUnits="false" boundaryCondition="false" constant="false">
        <annotation>
          <simcell:bo xmlns:simcell="http://li-jian.ibe.med.uni-muenchen.de/ns" type="mRNA"/>
        </annotation>
      </species>
      <species id="ID_157909" name="Fatty acid" compartment="ID_4" initialConcentration="100" substanceUnits="nM" hasOnlySubstanceUnits="false" boundaryCondition="false" constant="false">
        <annotation>
          <simcell:bo xmlns:simcell="http://li-jian.ibe.med.uni-muenchen.de/ns" type="Compound"/>
        </annotation>
      </species>
      <species id="ID_158137" name="sn-Glycerol 3-phosphate" compartment="ID_4" initialConcentration="100" substanceUnits="nM" hasOnlySubstanceUnits="false" boundaryCondition="false" constant="false">
        <annotation>
          <simcell:bo xmlns:simcell="http://li-jian.ibe.med.uni-muenchen.de/ns" type="Compound"/>
        </annotation>
      </species>
      <species id="ID_158301" name="Triacylglycerol" compartment="ID_4" initialConcentration="100" substanceUnits="nM" hasOnlySubstanceUnits="false" boundaryCondition="false" constant="false">
        <annotation>
          <simcell:bo xmlns:simcell="http://li-jian.ibe.med.uni-muenchen.de/ns" type="Compound"/>
        </annotation>
      </species>
      <species id="ID_158323" name="Digalactosyl-diacylglycerol" compartment="ID_4" initialConcentration="100" substanceUnits="nM" hasOnlySubstanceUnits="false" boundaryCondition="false" constant="false">
        <annotation>
          <simcell:bo xmlns:simcell="http://li-jian.ibe.med.uni-muenchen.de/ns" type="Compound"/>
        </annotation>
      </species>
      <species id="ID_158324" name="12-Diacyl-3-beta-D-galactosyl-sn-glycerol" compartment="ID_4" initialConcentration="100" substanceUnits="nM" hasOnlySubstanceUnits="false" boundaryCondition="false" constant="false">
        <annotation>
          <simcell:bo xmlns:simcell="http://li-jian.ibe.med.uni-muenchen.de/ns" type="Compound"/>
        </annotation>
      </species>
      <species id="ID_158530" name="Primary alcohol" compartment="ID_4" initialConcentration="100" substanceUnits="nM" hasOnlySubstanceUnits="false" boundaryCondition="false" constant="false">
        <annotation>
          <simcell:bo xmlns:simcell="http://li-jian.ibe.med.uni-muenchen.de/ns" type="Compound"/>
        </annotation>
      </species>
      <species id="ID_158543" name="omega-Hydroxy fatty acid" compartment="ID_4" initialConcentration="100" substanceUnits="nM" hasOnlySubstanceUnits="false" boundaryCondition="false" constant="false">
        <annotation>
          <simcell:bo xmlns:simcell="http://li-jian.ibe.med.uni-muenchen.de/ns" type="Compound"/>
        </annotation>
      </species>
      <species id="ID_158547" name="L-Palmitoylcarnitine" compartment="ID_4" initialConcentration="100" substanceUnits="nM" hasOnlySubstanceUnits="false" boundaryCondition="false" constant="false">
        <annotation>
          <simcell:bo xmlns:simcell="http://li-jian.ibe.med.uni-muenchen.de/ns" type="Compound"/>
        </annotation>
      </species>
      <species id="ID_158553" name="Glutaryl-CoA" compartment="ID_4" initialConcentration="100" substanceUnits="nM" hasOnlySubstanceUnits="false" boundaryCondition="false" constant="false">
        <annotation>
          <simcell:bo xmlns:simcell="http://li-jian.ibe.med.uni-muenchen.de/ns" type="Compound"/>
        </annotation>
      </species>
      <species id="ID_158561" name="ciscis-36-Dodecadienoyl-CoA" compartment="ID_4" initialConcentration="100" substanceUnits="nM" hasOnlySubstanceUnits="false" boundaryCondition="false" constant="false">
        <annotation>
          <simcell:bo xmlns:simcell="http://li-jian.ibe.med.uni-muenchen.de/ns" type="Compound"/>
        </annotation>
      </species>
      <species id="ID_158562" name="transcis-Lauro-26-dienoyl-CoA" compartment="ID_4" initialConcentration="100" substanceUnits="nM" hasOnlySubstanceUnits="false" boundaryCondition="false" constant="false">
        <annotation>
          <simcell:bo xmlns:simcell="http://li-jian.ibe.med.uni-muenchen.de/ns" type="Compound"/>
        </annotation>
      </species>
      <species id="ID_158572" name="PTEN-1" compartment="ID_153698" initialConcentration="0" substanceUnits="nM" hasOnlySubstanceUnits="false" boundaryCondition="false" constant="false">
        <annotation>
          <simcell:bo xmlns:simcell="http://li-jian.ibe.med.uni-muenchen.de/ns" type="mRNA"/>
        </annotation>
      </species>
      <species id="ID_15863" name="MOGAT2" compartment="ID_153698" initialConcentration="1" substanceUnits="nM" hasOnlySubstanceUnits="false" boundaryCondition="true" constant="true">
        <annotation>
          <simcell:bo xmlns:simcell="http://li-jian.ibe.med.uni-muenchen.de/ns" type="Gene"/>
        </annotation>
      </species>
      <species id="ID_159019" name="Oxidized ferredoxin" compartment="ID_4" initialConcentration="100" substanceUnits="nM" hasOnlySubstanceUnits="false" boundaryCondition="false" constant="false">
        <annotation>
          <simcell:bo xmlns:simcell="http://li-jian.ibe.med.uni-muenchen.de/ns" type="Compound"/>
        </annotation>
      </species>
      <species id="ID_159021" name="O2" compartment="ID_4" initialConcentration="100" substanceUnits="nM" hasOnlySubstanceUnits="false" boundaryCondition="false" constant="false">
        <annotation>
          <simcell:bo xmlns:simcell="http://li-jian.ibe.med.uni-muenchen.de/ns" type="Compound"/>
        </annotation>
      </species>
      <species id="ID_15906" name="TOP3B" compartment="ID_153698" initialConcentration="1" substanceUnits="nM" hasOnlySubstanceUnits="false" boundaryCondition="true" constant="true">
        <annotation>
          <simcell:bo xmlns:simcell="http://li-jian.ibe.med.uni-muenchen.de/ns" type="Gene"/>
        </annotation>
      </species>
      <species id="ID_159137" name="NADP+" compartment="ID_4" initialConcentration="100" substanceUnits="nM" hasOnlySubstanceUnits="false" boundaryCondition="false" constant="false">
        <annotation>
          <simcell:bo xmlns:simcell="http://li-jian.ibe.med.uni-muenchen.de/ns" type="Compound"/>
        </annotation>
      </species>
      <species id="ID_159138" name="2-Oxoglutarate" compartment="ID_4" initialConcentration="100" substanceUnits="nM" hasOnlySubstanceUnits="false" boundaryCondition="false" constant="false">
        <annotation>
          <simcell:bo xmlns:simcell="http://li-jian.ibe.med.uni-muenchen.de/ns" type="Compound"/>
        </annotation>
      </species>
      <species id="ID_159139" name="NADPH" compartment="ID_4" initialConcentration="100" substanceUnits="nM" hasOnlySubstanceUnits="false" boundaryCondition="false" constant="false">
        <annotation>
          <simcell:bo xmlns:simcell="http://li-jian.ibe.med.uni-muenchen.de/ns" type="Compound"/>
        </annotation>
      </species>
      <species id="ID_159140" name="H+" compartment="ID_4" initialConcentration="100" substanceUnits="nM" hasOnlySubstanceUnits="false" boundaryCondition="false" constant="false">
        <annotation>
          <simcell:bo xmlns:simcell="http://li-jian.ibe.med.uni-muenchen.de/ns" type="Compound"/>
        </annotation>
      </species>
      <species id="ID_159255" name="alpha-D-Glucose" compartment="ID_4" initialConcentration="100" substanceUnits="nM" hasOnlySubstanceUnits="false" boundaryCondition="false" constant="false">
        <annotation>
          <simcell:bo xmlns:simcell="http://li-jian.ibe.med.uni-muenchen.de/ns" type="Compound"/>
        </annotation>
      </species>
      <species id="ID_159260" name="D-Glucose" compartment="ID_4" initialConcentration="100" substanceUnits="nM" hasOnlySubstanceUnits="false" boundaryCondition="false" constant="false">
        <annotation>
          <simcell:bo xmlns:simcell="http://li-jian.ibe.med.uni-muenchen.de/ns" type="Compound"/>
        </annotation>
      </species>
      <species id="ID_159261" name="Maltose" compartment="ID_4" initialConcentration="100" substanceUnits="nM" hasOnlySubstanceUnits="false" boundaryCondition="false" constant="false">
        <annotation>
          <simcell:bo xmlns:simcell="http://li-jian.ibe.med.uni-muenchen.de/ns" type="Compound"/>
        </annotation>
      </species>
      <species id="ID_159264" name="Chitobiose" compartment="ID_4" initialConcentration="100" substanceUnits="nM" hasOnlySubstanceUnits="false" boundaryCondition="false" constant="false">
        <annotation>
          <simcell:bo xmlns:simcell="http://li-jian.ibe.med.uni-muenchen.de/ns" type="Compound"/>
        </annotation>
      </species>
      <species id="ID_159265" name="N-Acetyl-D-glucosamine" compartment="ID_4" initialConcentration="100" substanceUnits="nM" hasOnlySubstanceUnits="false" boundaryCondition="false" constant="false">
        <annotation>
          <simcell:bo xmlns:simcell="http://li-jian.ibe.med.uni-muenchen.de/ns" type="Compound"/>
        </annotation>
      </species>
      <species id="ID_159275" name="L-2-Aminoadipate" compartment="ID_4" initialConcentration="100" substanceUnits="nM" hasOnlySubstanceUnits="false" boundaryCondition="false" constant="false">
        <annotation>
          <simcell:bo xmlns:simcell="http://li-jian.ibe.med.uni-muenchen.de/ns" type="Compound"/>
        </annotation>
      </species>
      <species id="ID_159276" name="2-Oxoadipate" compartment="ID_4" initialConcentration="100" substanceUnits="nM" hasOnlySubstanceUnits="false" boundaryCondition="false" constant="false">
        <annotation>
          <simcell:bo xmlns:simcell="http://li-jian.ibe.med.uni-muenchen.de/ns" type="Compound"/>
        </annotation>
      </species>
      <species id="ID_159277" name="L-Glutamate" compartment="ID_4" initialConcentration="100" substanceUnits="nM" hasOnlySubstanceUnits="false" boundaryCondition="false" constant="false">
        <annotation>
          <simcell:bo xmlns:simcell="http://li-jian.ibe.med.uni-muenchen.de/ns" type="Compound"/>
        </annotation>
      </species>
      <species id="ID_159280" name="L-2-Aminoadipate adenylate" compartment="ID_4" initialConcentration="100" substanceUnits="nM" hasOnlySubstanceUnits="false" boundaryCondition="false" constant="false">
        <annotation>
          <simcell:bo xmlns:simcell="http://li-jian.ibe.med.uni-muenchen.de/ns" type="Compound"/>
        </annotation>
      </species>
      <species id="ID_159281" name="Diphosphate" compartment="ID_4" initialConcentration="100" substanceUnits="nM" hasOnlySubstanceUnits="false" boundaryCondition="false" constant="false">
        <annotation>
          <simcell:bo xmlns:simcell="http://li-jian.ibe.med.uni-muenchen.de/ns" type="Compound"/>
        </annotation>
      </species>
      <species id="ID_159283" name="alpha-Aminoadipoyl-S-acyl enzyme" compartment="ID_4" initialConcentration="100" substanceUnits="nM" hasOnlySubstanceUnits="false" boundaryCondition="false" constant="false">
        <annotation>
          <simcell:bo xmlns:simcell="http://li-jian.ibe.med.uni-muenchen.de/ns" type="Compound"/>
        </annotation>
      </species>
      <species id="ID_159284" name="L-2-Aminoadipate 6-semialdehyde" compartment="ID_4" initialConcentration="100" substanceUnits="nM" hasOnlySubstanceUnits="false" boundaryCondition="false" constant="false">
        <annotation>
          <simcell:bo xmlns:simcell="http://li-jian.ibe.med.uni-muenchen.de/ns" type="Compound"/>
        </annotation>
      </species>
      <species id="ID_159285" name="Holo-Lys2" compartment="ID_4" initialConcentration="100" substanceUnits="nM" hasOnlySubstanceUnits="false" boundaryCondition="false" constant="false">
        <annotation>
          <simcell:bo xmlns:simcell="http://li-jian.ibe.med.uni-muenchen.de/ns" type="Compound"/>
        </annotation>
      </species>
      <species id="ID_159287" name="AMP" compartment="ID_4" initialConcentration="100" substanceUnits="nM" hasOnlySubstanceUnits="false" boundaryCondition="false" constant="false">
        <annotation>
          <simcell:bo xmlns:simcell="http://li-jian.ibe.med.uni-muenchen.de/ns" type="Compound"/>
        </annotation>
      </species>
      <species id="ID_159401" name="IMP" compartment="ID_4" initialConcentration="100" substanceUnits="nM" hasOnlySubstanceUnits="false" boundaryCondition="false" constant="false">
        <annotation>
          <simcell:bo xmlns:simcell="http://li-jian.ibe.med.uni-muenchen.de/ns" type="Compound"/>
        </annotation>
      </species>
      <species id="ID_159403" name="Adenosine" compartment="ID_4" initialConcentration="100" substanceUnits="nM" hasOnlySubstanceUnits="false" boundaryCondition="false" constant="false">
        <annotation>
          <simcell:bo xmlns:simcell="http://li-jian.ibe.med.uni-muenchen.de/ns" type="Compound"/>
        </annotation>
      </species>
      <species id="ID_159412" name="P1P4-Bis(5-adenosyl) tetraphosphate" compartment="ID_4" initialConcentration="100" substanceUnits="nM" hasOnlySubstanceUnits="false" boundaryCondition="false" constant="false">
        <annotation>
          <simcell:bo xmlns:simcell="http://li-jian.ibe.med.uni-muenchen.de/ns" type="Compound"/>
        </annotation>
      </species>
      <species id="ID_159418" name="P1P3-Bis(5-adenosyl) triphosphate" compartment="ID_4" initialConcentration="100" substanceUnits="nM" hasOnlySubstanceUnits="false" boundaryCondition="false" constant="false">
        <annotation>
          <simcell:bo xmlns:simcell="http://li-jian.ibe.med.uni-muenchen.de/ns" type="Compound"/>
        </annotation>
      </species>
      <species id="ID_159421" name="Adenine" compartment="ID_4" initialConcentration="100" substanceUnits="nM" hasOnlySubstanceUnits="false" boundaryCondition="false" constant="false">
        <annotation>
          <simcell:bo xmlns:simcell="http://li-jian.ibe.med.uni-muenchen.de/ns" type="Compound"/>
        </annotation>
      </species>
      <species id="ID_159442" name="GMP" compartment="ID_4" initialConcentration="100" substanceUnits="nM" hasOnlySubstanceUnits="false" boundaryCondition="false" constant="false">
        <annotation>
          <simcell:bo xmlns:simcell="http://li-jian.ibe.med.uni-muenchen.de/ns" type="Compound"/>
        </annotation>
      </species>
      <species id="ID_159462" name="dATP" compartment="ID_4" initialConcentration="100" substanceUnits="nM" hasOnlySubstanceUnits="false" boundaryCondition="false" constant="false">
        <annotation>
          <simcell:bo xmlns:simcell="http://li-jian.ibe.med.uni-muenchen.de/ns" type="Compound"/>
        </annotation>
      </species>
      <species id="ID_159463" name="DNA" compartment="ID_4" initialConcentration="100" substanceUnits="nM" hasOnlySubstanceUnits="false" boundaryCondition="false" constant="false">
        <annotation>
          <simcell:bo xmlns:simcell="http://li-jian.ibe.med.uni-muenchen.de/ns" type="Compound"/>
        </annotation>
      </species>
      <species id="ID_159482" name="dGTP" compartment="ID_4" initialConcentration="100" substanceUnits="nM" hasOnlySubstanceUnits="false" boundaryCondition="false" constant="false">
        <annotation>
          <simcell:bo xmlns:simcell="http://li-jian.ibe.med.uni-muenchen.de/ns" type="Compound"/>
        </annotation>
      </species>
      <species id="ID_159486" name="Pyruvate" compartment="ID_4" initialConcentration="100" substanceUnits="nM" hasOnlySubstanceUnits="false" boundaryCondition="false" constant="false">
        <annotation>
          <simcell:bo xmlns:simcell="http://li-jian.ibe.med.uni-muenchen.de/ns" type="Compound"/>
        </annotation>
      </species>
      <species id="ID_159488" name="3,5-Cyclic GMP" compartment="ID_4" initialConcentration="100" substanceUnits="nM" hasOnlySubstanceUnits="false" boundaryCondition="false" constant="false">
        <annotation>
          <simcell:bo xmlns:simcell="http://li-jian.ibe.med.uni-muenchen.de/ns" type="Compound"/>
        </annotation>
      </species>
      <species id="ID_159500" name="RNA" compartment="ID_4" initialConcentration="100" substanceUnits="nM" hasOnlySubstanceUnits="false" boundaryCondition="false" constant="false">
        <annotation>
          <simcell:bo xmlns:simcell="http://li-jian.ibe.med.uni-muenchen.de/ns" type="Compound"/>
        </annotation>
      </species>
      <species id="ID_159532" name="ADP-ribose" compartment="ID_4" initialConcentration="100" substanceUnits="nM" hasOnlySubstanceUnits="false" boundaryCondition="false" constant="false">
        <annotation>
          <simcell:bo xmlns:simcell="http://li-jian.ibe.med.uni-muenchen.de/ns" type="Compound"/>
        </annotation>
      </species>
      <species id="ID_159533" name="D-Ribose 5-phosphate" compartment="ID_4" initialConcentration="100" substanceUnits="nM" hasOnlySubstanceUnits="false" boundaryCondition="false" constant="false">
        <annotation>
          <simcell:bo xmlns:simcell="http://li-jian.ibe.med.uni-muenchen.de/ns" type="Compound"/>
        </annotation>
      </species>
      <species id="ID_159537" name="5-Phosphoribosylamine" compartment="ID_4" initialConcentration="100" substanceUnits="nM" hasOnlySubstanceUnits="false" boundaryCondition="false" constant="false">
        <annotation>
          <simcell:bo xmlns:simcell="http://li-jian.ibe.med.uni-muenchen.de/ns" type="Compound"/>
        </annotation>
      </species>
      <species id="ID_159540" name="N6-(1,2-Dicarboxyethyl)-AMP" compartment="ID_4" initialConcentration="100" substanceUnits="nM" hasOnlySubstanceUnits="false" boundaryCondition="false" constant="false">
        <annotation>
          <simcell:bo xmlns:simcell="http://li-jian.ibe.med.uni-muenchen.de/ns" type="Compound"/>
        </annotation>
      </species>
      <species id="ID_159541" name="Fumarate" compartment="ID_4" initialConcentration="100" substanceUnits="nM" hasOnlySubstanceUnits="false" boundaryCondition="false" constant="false">
        <annotation>
          <simcell:bo xmlns:simcell="http://li-jian.ibe.med.uni-muenchen.de/ns" type="Compound"/>
        </annotation>
      </species>
      <species id="ID_159544" name="Inosine" compartment="ID_4" initialConcentration="100" substanceUnits="nM" hasOnlySubstanceUnits="false" boundaryCondition="false" constant="false">
        <annotation>
          <simcell:bo xmlns:simcell="http://li-jian.ibe.med.uni-muenchen.de/ns" type="Compound"/>
        </annotation>
      </species>
      <species id="ID_159546" name="1-(5-Phosphoribosyl)-5-formamido-4-imidazolecarboxamide" compartment="ID_4" initialConcentration="100" substanceUnits="nM" hasOnlySubstanceUnits="false" boundaryCondition="false" constant="false">
        <annotation>
          <simcell:bo xmlns:simcell="http://li-jian.ibe.med.uni-muenchen.de/ns" type="Compound"/>
        </annotation>
      </species>
      <species id="ID_159549" name="NAD+" compartment="ID_4" initialConcentration="100" substanceUnits="nM" hasOnlySubstanceUnits="false" boundaryCondition="false" constant="false">
        <annotation>
          <simcell:bo xmlns:simcell="http://li-jian.ibe.med.uni-muenchen.de/ns" type="Compound"/>
        </annotation>
      </species>
      <species id="ID_159550" name="Xanthosine 5-phosphate" compartment="ID_4" initialConcentration="100" substanceUnits="nM" hasOnlySubstanceUnits="false" boundaryCondition="false" constant="false">
        <annotation>
          <simcell:bo xmlns:simcell="http://li-jian.ibe.med.uni-muenchen.de/ns" type="Compound"/>
        </annotation>
      </species>
      <species id="ID_159551" name="NADH" compartment="ID_4" initialConcentration="100" substanceUnits="nM" hasOnlySubstanceUnits="false" boundaryCondition="false" constant="false">
        <annotation>
          <simcell:bo xmlns:simcell="http://li-jian.ibe.med.uni-muenchen.de/ns" type="Compound"/>
        </annotation>
      </species>
      <species id="ID_159555" name="Hypoxanthine" compartment="ID_4" initialConcentration="100" substanceUnits="nM" hasOnlySubstanceUnits="false" boundaryCondition="false" constant="false">
        <annotation>
          <simcell:bo xmlns:simcell="http://li-jian.ibe.med.uni-muenchen.de/ns" type="Compound"/>
        </annotation>
      </species>
      <species id="ID_159560" name="L-Aspartate" compartment="ID_4" initialConcentration="100" substanceUnits="nM" hasOnlySubstanceUnits="false" boundaryCondition="false" constant="false">
        <annotation>
          <simcell:bo xmlns:simcell="http://li-jian.ibe.med.uni-muenchen.de/ns" type="Compound"/>
        </annotation>
      </species>
      <species id="ID_159564" name="dADP" compartment="ID_4" initialConcentration="100" substanceUnits="nM" hasOnlySubstanceUnits="false" boundaryCondition="false" constant="false">
        <annotation>
          <simcell:bo xmlns:simcell="http://li-jian.ibe.med.uni-muenchen.de/ns" type="Compound"/>
        </annotation>
      </species>
      <species id="ID_159567" name="Guanosine" compartment="ID_4" initialConcentration="100" substanceUnits="nM" hasOnlySubstanceUnits="false" boundaryCondition="false" constant="false">
        <annotation>
          <simcell:bo xmlns:simcell="http://li-jian.ibe.med.uni-muenchen.de/ns" type="Compound"/>
        </annotation>
      </species>
      <species id="ID_159569" name="Guanine" compartment="ID_4" initialConcentration="100" substanceUnits="nM" hasOnlySubstanceUnits="false" boundaryCondition="false" constant="false">
        <annotation>
          <simcell:bo xmlns:simcell="http://li-jian.ibe.med.uni-muenchen.de/ns" type="Compound"/>
        </annotation>
      </species>
      <species id="ID_159574" name="P1P4-Bis(5-guanosyl) tetraphosphate" compartment="ID_4" initialConcentration="100" substanceUnits="nM" hasOnlySubstanceUnits="false" boundaryCondition="false" constant="false">
        <annotation>
          <simcell:bo xmlns:simcell="http://li-jian.ibe.med.uni-muenchen.de/ns" type="Compound"/>
        </annotation>
      </species>
      <species id="ID_159582" name="dAMP" compartment="ID_4" initialConcentration="100" substanceUnits="nM" hasOnlySubstanceUnits="false" boundaryCondition="false" constant="false">
        <annotation>
          <simcell:bo xmlns:simcell="http://li-jian.ibe.med.uni-muenchen.de/ns" type="Compound"/>
        </annotation>
      </species>
      <species id="ID_159585" name="alpha-D-Ribose 1-phosphate" compartment="ID_4" initialConcentration="100" substanceUnits="nM" hasOnlySubstanceUnits="false" boundaryCondition="false" constant="false">
        <annotation>
          <simcell:bo xmlns:simcell="http://li-jian.ibe.med.uni-muenchen.de/ns" type="Compound"/>
        </annotation>
      </species>
      <species id="ID_159589" name="Xanthine" compartment="ID_4" initialConcentration="100" substanceUnits="nM" hasOnlySubstanceUnits="false" boundaryCondition="false" constant="false">
        <annotation>
          <simcell:bo xmlns:simcell="http://li-jian.ibe.med.uni-muenchen.de/ns" type="Compound"/>
        </annotation>
      </species>
      <species id="ID_159594" name="dGMP" compartment="ID_4" initialConcentration="100" substanceUnits="nM" hasOnlySubstanceUnits="false" boundaryCondition="false" constant="false">
        <annotation>
          <simcell:bo xmlns:simcell="http://li-jian.ibe.med.uni-muenchen.de/ns" type="Compound"/>
        </annotation>
      </species>
      <species id="ID_159596" name="dGDP" compartment="ID_4" initialConcentration="100" substanceUnits="nM" hasOnlySubstanceUnits="false" boundaryCondition="false" constant="false">
        <annotation>
          <simcell:bo xmlns:simcell="http://li-jian.ibe.med.uni-muenchen.de/ns" type="Compound"/>
        </annotation>
      </species>
      <species id="ID_159600" name="Deoxyguanosine" compartment="ID_4" initialConcentration="100" substanceUnits="nM" hasOnlySubstanceUnits="false" boundaryCondition="false" constant="false">
        <annotation>
          <simcell:bo xmlns:simcell="http://li-jian.ibe.med.uni-muenchen.de/ns" type="Compound"/>
        </annotation>
      </species>
      <species id="ID_159604" name="2-Deoxy-D-ribose 1-phosphate" compartment="ID_4" initialConcentration="100" substanceUnits="nM" hasOnlySubstanceUnits="false" boundaryCondition="false" constant="false">
        <annotation>
          <simcell:bo xmlns:simcell="http://li-jian.ibe.med.uni-muenchen.de/ns" type="Compound"/>
        </annotation>
      </species>
      <species id="ID_159612" name="Deoxyadenosine" compartment="ID_4" initialConcentration="100" substanceUnits="nM" hasOnlySubstanceUnits="false" boundaryCondition="false" constant="false">
        <annotation>
          <simcell:bo xmlns:simcell="http://li-jian.ibe.med.uni-muenchen.de/ns" type="Compound"/>
        </annotation>
      </species>
      <species id="ID_159615" name="Urate" compartment="ID_4" initialConcentration="100" substanceUnits="nM" hasOnlySubstanceUnits="false" boundaryCondition="false" constant="false">
        <annotation>
          <simcell:bo xmlns:simcell="http://li-jian.ibe.med.uni-muenchen.de/ns" type="Compound"/>
        </annotation>
      </species>
      <species id="ID_159623" name="Xanthosine" compartment="ID_4" initialConcentration="100" substanceUnits="nM" hasOnlySubstanceUnits="false" boundaryCondition="false" constant="false">
        <annotation>
          <simcell:bo xmlns:simcell="http://li-jian.ibe.med.uni-muenchen.de/ns" type="Compound"/>
        </annotation>
      </species>
      <species id="ID_159625" name="Allantoate" compartment="ID_4" initialConcentration="100" substanceUnits="nM" hasOnlySubstanceUnits="false" boundaryCondition="false" constant="false">
        <annotation>
          <simcell:bo xmlns:simcell="http://li-jian.ibe.med.uni-muenchen.de/ns" type="Compound"/>
        </annotation>
      </species>
      <species id="ID_159626" name="(-)-Ureidoglycolate" compartment="ID_4" initialConcentration="100" substanceUnits="nM" hasOnlySubstanceUnits="false" boundaryCondition="false" constant="false">
        <annotation>
          <simcell:bo xmlns:simcell="http://li-jian.ibe.med.uni-muenchen.de/ns" type="Compound"/>
        </annotation>
      </species>
      <species id="ID_159627" name="Urea" compartment="ID_4" initialConcentration="100" substanceUnits="nM" hasOnlySubstanceUnits="false" boundaryCondition="false" constant="false">
        <annotation>
          <simcell:bo xmlns:simcell="http://li-jian.ibe.med.uni-muenchen.de/ns" type="Compound"/>
        </annotation>
      </species>
      <species id="ID_159630" name="Deoxyinosine" compartment="ID_4" initialConcentration="100" substanceUnits="nM" hasOnlySubstanceUnits="false" boundaryCondition="false" constant="false">
        <annotation>
          <simcell:bo xmlns:simcell="http://li-jian.ibe.med.uni-muenchen.de/ns" type="Compound"/>
        </annotation>
      </species>
      <species id="ID_159634" name="XTP" compartment="ID_4" initialConcentration="100" substanceUnits="nM" hasOnlySubstanceUnits="false" boundaryCondition="false" constant="false">
        <annotation>
          <simcell:bo xmlns:simcell="http://li-jian.ibe.med.uni-muenchen.de/ns" type="Compound"/>
        </annotation>
      </species>
      <species id="ID_159637" name="P1P4-Bis(5-xanthosyl) tetraphosphate" compartment="ID_4" initialConcentration="100" substanceUnits="nM" hasOnlySubstanceUnits="false" boundaryCondition="false" constant="false">
        <annotation>
          <simcell:bo xmlns:simcell="http://li-jian.ibe.med.uni-muenchen.de/ns" type="Compound"/>
        </annotation>
      </species>
      <species id="ID_159639" name="Guanosine 3-diphosphate 5-triphosphate" compartment="ID_4" initialConcentration="100" substanceUnits="nM" hasOnlySubstanceUnits="false" boundaryCondition="false" constant="false">
        <annotation>
          <simcell:bo xmlns:simcell="http://li-jian.ibe.med.uni-muenchen.de/ns" type="Compound"/>
        </annotation>
      </species>
      <species id="ID_159640" name="Guanosine 35-bis(diphosphate)" compartment="ID_4" initialConcentration="100" substanceUnits="nM" hasOnlySubstanceUnits="false" boundaryCondition="false" constant="false">
        <annotation>
          <simcell:bo xmlns:simcell="http://li-jian.ibe.med.uni-muenchen.de/ns" type="Compound"/>
        </annotation>
      </species>
      <species id="ID_159643" name="dIDP" compartment="ID_4" initialConcentration="100" substanceUnits="nM" hasOnlySubstanceUnits="false" boundaryCondition="false" constant="false">
        <annotation>
          <simcell:bo xmlns:simcell="http://li-jian.ibe.med.uni-muenchen.de/ns" type="Compound"/>
        </annotation>
      </species>
      <species id="ID_159644" name="dITP" compartment="ID_4" initialConcentration="100" substanceUnits="nM" hasOnlySubstanceUnits="false" boundaryCondition="false" constant="false">
        <annotation>
          <simcell:bo xmlns:simcell="http://li-jian.ibe.med.uni-muenchen.de/ns" type="Compound"/>
        </annotation>
      </species>
      <species id="ID_159646" name="2-Deoxyinosine 5-phosphate" compartment="ID_4" initialConcentration="100" substanceUnits="nM" hasOnlySubstanceUnits="false" boundaryCondition="false" constant="false">
        <annotation>
          <simcell:bo xmlns:simcell="http://li-jian.ibe.med.uni-muenchen.de/ns" type="Compound"/>
        </annotation>
      </species>
      <species id="ID_159648" name="Glycine" compartment="ID_4" initialConcentration="100" substanceUnits="nM" hasOnlySubstanceUnits="false" boundaryCondition="false" constant="false">
        <annotation>
          <simcell:bo xmlns:simcell="http://li-jian.ibe.med.uni-muenchen.de/ns" type="Compound"/>
        </annotation>
      </species>
      <species id="ID_159649" name="5-Phosphoribosylglycinamide" compartment="ID_4" initialConcentration="100" substanceUnits="nM" hasOnlySubstanceUnits="false" boundaryCondition="false" constant="false">
        <annotation>
          <simcell:bo xmlns:simcell="http://li-jian.ibe.med.uni-muenchen.de/ns" type="Compound"/>
        </annotation>
      </species>
      <species id="ID_159652" name="2-(Formamido)-N1-(5-phosphoribosyl)acetamidine" compartment="ID_4" initialConcentration="100" substanceUnits="nM" hasOnlySubstanceUnits="false" boundaryCondition="false" constant="false">
        <annotation>
          <simcell:bo xmlns:simcell="http://li-jian.ibe.med.uni-muenchen.de/ns" type="Compound"/>
        </annotation>
      </species>
      <species id="ID_159653" name="Aminoimidazole ribotide" compartment="ID_4" initialConcentration="100" substanceUnits="nM" hasOnlySubstanceUnits="false" boundaryCondition="false" constant="false">
        <annotation>
          <simcell:bo xmlns:simcell="http://li-jian.ibe.med.uni-muenchen.de/ns" type="Compound"/>
        </annotation>
      </species>
      <species id="ID_159655" name="1-(5-Phospho-D-ribosyl)-5-amino-4-imidazolecarboxylate" compartment="ID_4" initialConcentration="100" substanceUnits="nM" hasOnlySubstanceUnits="false" boundaryCondition="false" constant="false">
        <annotation>
          <simcell:bo xmlns:simcell="http://li-jian.ibe.med.uni-muenchen.de/ns" type="Compound"/>
        </annotation>
      </species>
      <species id="ID_159658" name="10-Formyltetrahydrofolate" compartment="ID_4" initialConcentration="100" substanceUnits="nM" hasOnlySubstanceUnits="false" boundaryCondition="false" constant="false">
        <annotation>
          <simcell:bo xmlns:simcell="http://li-jian.ibe.med.uni-muenchen.de/ns" type="Compound"/>
        </annotation>
      </species>
      <species id="ID_159659" name="Tetrahydrofolate" compartment="ID_4" initialConcentration="100" substanceUnits="nM" hasOnlySubstanceUnits="false" boundaryCondition="false" constant="false">
        <annotation>
          <simcell:bo xmlns:simcell="http://li-jian.ibe.med.uni-muenchen.de/ns" type="Compound"/>
        </annotation>
      </species>
      <species id="ID_159660" name="5-Phosphoribosyl-N-formylglycinamide" compartment="ID_4" initialConcentration="100" substanceUnits="nM" hasOnlySubstanceUnits="false" boundaryCondition="false" constant="false">
        <annotation>
          <simcell:bo xmlns:simcell="http://li-jian.ibe.med.uni-muenchen.de/ns" type="Compound"/>
        </annotation>
      </species>
      <species id="ID_159662" name="1-(5-Phosphoribosyl)-5-amino-4-imidazolecarboxamide" compartment="ID_4" initialConcentration="100" substanceUnits="nM" hasOnlySubstanceUnits="false" boundaryCondition="false" constant="false">
        <annotation>
          <simcell:bo xmlns:simcell="http://li-jian.ibe.med.uni-muenchen.de/ns" type="Compound"/>
        </annotation>
      </species>
      <species id="ID_159663" name="5-Amino-4-imidazolecarboxyamide" compartment="ID_4" initialConcentration="100" substanceUnits="nM" hasOnlySubstanceUnits="false" boundaryCondition="false" constant="false">
        <annotation>
          <simcell:bo xmlns:simcell="http://li-jian.ibe.med.uni-muenchen.de/ns" type="Compound"/>
        </annotation>
      </species>
      <species id="ID_159667" name="1-(5-Phosphoribosyl)-5-amino-4-(N-succinocarboxamide)-imidazole" compartment="ID_4" initialConcentration="100" substanceUnits="nM" hasOnlySubstanceUnits="false" boundaryCondition="false" constant="false">
        <annotation>
          <simcell:bo xmlns:simcell="http://li-jian.ibe.med.uni-muenchen.de/ns" type="Compound"/>
        </annotation>
      </species>
      <species id="ID_159671" name="5-Hydroxy-2-oxo-4-ureido-2-5-dihydro-1H-imidazole-5-carboxylate(C12248)" compartment="ID_4" initialConcentration="100" substanceUnits="nM" hasOnlySubstanceUnits="false" boundaryCondition="false" constant="false">
        <annotation>
          <simcell:bo xmlns:simcell="http://li-jian.ibe.med.uni-muenchen.de/ns" type="Compound"/>
        </annotation>
      </species>
      <species id="ID_159674" name="(S)(+)-Allantoin" compartment="ID_4" initialConcentration="100" substanceUnits="nM" hasOnlySubstanceUnits="false" boundaryCondition="false" constant="false">
        <annotation>
          <simcell:bo xmlns:simcell="http://li-jian.ibe.med.uni-muenchen.de/ns" type="Compound"/>
        </annotation>
      </species>
      <species id="ID_159676" name="L-Histidine" compartment="ID_4" initialConcentration="100" substanceUnits="nM" hasOnlySubstanceUnits="false" boundaryCondition="false" constant="false">
        <annotation>
          <simcell:bo xmlns:simcell="http://li-jian.ibe.med.uni-muenchen.de/ns" type="Compound"/>
        </annotation>
      </species>
      <species id="ID_159677" name="S-Adenosyl-L-methionine" compartment="ID_4" initialConcentration="100" substanceUnits="nM" hasOnlySubstanceUnits="false" boundaryCondition="false" constant="false">
        <annotation>
          <simcell:bo xmlns:simcell="http://li-jian.ibe.med.uni-muenchen.de/ns" type="Compound"/>
        </annotation>
      </species>
      <species id="ID_159678" name="N(pi)-Methyl-L-histidine" compartment="ID_4" initialConcentration="100" substanceUnits="nM" hasOnlySubstanceUnits="false" boundaryCondition="false" constant="false">
        <annotation>
          <simcell:bo xmlns:simcell="http://li-jian.ibe.med.uni-muenchen.de/ns" type="Compound"/>
        </annotation>
      </species>
      <species id="ID_159679" name="Carnosine" compartment="ID_4" initialConcentration="100" substanceUnits="nM" hasOnlySubstanceUnits="false" boundaryCondition="false" constant="false">
        <annotation>
          <simcell:bo xmlns:simcell="http://li-jian.ibe.med.uni-muenchen.de/ns" type="Compound"/>
        </annotation>
      </species>
      <species id="ID_159682" name="1H-Imidazole-4-ethanamine" compartment="ID_4" initialConcentration="100" substanceUnits="nM" hasOnlySubstanceUnits="false" boundaryCondition="false" constant="false">
        <annotation>
          <simcell:bo xmlns:simcell="http://li-jian.ibe.med.uni-muenchen.de/ns" type="Compound"/>
        </annotation>
      </species>
      <species id="ID_159686" name="Imidazole-4-acetaldehyde" compartment="ID_4" initialConcentration="100" substanceUnits="nM" hasOnlySubstanceUnits="false" boundaryCondition="false" constant="false">
        <annotation>
          <simcell:bo xmlns:simcell="http://li-jian.ibe.med.uni-muenchen.de/ns" type="Compound"/>
        </annotation>
      </species>
      <species id="ID_159688" name="N-Methylhistamine" compartment="ID_4" initialConcentration="100" substanceUnits="nM" hasOnlySubstanceUnits="false" boundaryCondition="false" constant="false">
        <annotation>
          <simcell:bo xmlns:simcell="http://li-jian.ibe.med.uni-muenchen.de/ns" type="Compound"/>
        </annotation>
      </species>
      <species id="ID_159691" name="5-Formiminotetrahydrofolate" compartment="ID_4" initialConcentration="100" substanceUnits="nM" hasOnlySubstanceUnits="false" boundaryCondition="false" constant="false">
        <annotation>
          <simcell:bo xmlns:simcell="http://li-jian.ibe.med.uni-muenchen.de/ns" type="Compound"/>
        </annotation>
      </species>
      <species id="ID_159692" name="N-Formimino-L-glutamate" compartment="ID_4" initialConcentration="100" substanceUnits="nM" hasOnlySubstanceUnits="false" boundaryCondition="false" constant="false">
        <annotation>
          <simcell:bo xmlns:simcell="http://li-jian.ibe.med.uni-muenchen.de/ns" type="Compound"/>
        </annotation>
      </species>
      <species id="ID_159695" name="4-Imidazolone-5-propanoate" compartment="ID_4" initialConcentration="100" substanceUnits="nM" hasOnlySubstanceUnits="false" boundaryCondition="false" constant="false">
        <annotation>
          <simcell:bo xmlns:simcell="http://li-jian.ibe.med.uni-muenchen.de/ns" type="Compound"/>
        </annotation>
      </species>
      <species id="ID_159698" name="Urocanate" compartment="ID_4" initialConcentration="100" substanceUnits="nM" hasOnlySubstanceUnits="false" boundaryCondition="false" constant="false">
        <annotation>
          <simcell:bo xmlns:simcell="http://li-jian.ibe.med.uni-muenchen.de/ns" type="Compound"/>
        </annotation>
      </species>
      <species id="ID_159701" name="Imidazole-4-acetate" compartment="ID_4" initialConcentration="100" substanceUnits="nM" hasOnlySubstanceUnits="false" boundaryCondition="false" constant="false">
        <annotation>
          <simcell:bo xmlns:simcell="http://li-jian.ibe.med.uni-muenchen.de/ns" type="Compound"/>
        </annotation>
      </species>
      <species id="ID_159703" name="Methylimidazole acetaldehyde" compartment="ID_4" initialConcentration="100" substanceUnits="nM" hasOnlySubstanceUnits="false" boundaryCondition="false" constant="false">
        <annotation>
          <simcell:bo xmlns:simcell="http://li-jian.ibe.med.uni-muenchen.de/ns" type="Compound"/>
        </annotation>
      </species>
      <species id="ID_159705" name="Methylimidazoleacetic acid" compartment="ID_4" initialConcentration="100" substanceUnits="nM" hasOnlySubstanceUnits="false" boundaryCondition="false" constant="false">
        <annotation>
          <simcell:bo xmlns:simcell="http://li-jian.ibe.med.uni-muenchen.de/ns" type="Compound"/>
        </annotation>
      </species>
      <species id="ID_159708" name="UDP" compartment="ID_4" initialConcentration="100" substanceUnits="nM" hasOnlySubstanceUnits="false" boundaryCondition="false" constant="false">
        <annotation>
          <simcell:bo xmlns:simcell="http://li-jian.ibe.med.uni-muenchen.de/ns" type="Compound"/>
        </annotation>
      </species>
      <species id="ID_159709" name="UMP" compartment="ID_4" initialConcentration="100" substanceUnits="nM" hasOnlySubstanceUnits="false" boundaryCondition="false" constant="false">
        <annotation>
          <simcell:bo xmlns:simcell="http://li-jian.ibe.med.uni-muenchen.de/ns" type="Compound"/>
        </annotation>
      </species>
      <species id="ID_159711" name="UTP" compartment="ID_4" initialConcentration="100" substanceUnits="nM" hasOnlySubstanceUnits="false" boundaryCondition="false" constant="false">
        <annotation>
          <simcell:bo xmlns:simcell="http://li-jian.ibe.med.uni-muenchen.de/ns" type="Compound"/>
        </annotation>
      </species>
      <species id="ID_159719" name="dCTP" compartment="ID_4" initialConcentration="100" substanceUnits="nM" hasOnlySubstanceUnits="false" boundaryCondition="false" constant="false">
        <annotation>
          <simcell:bo xmlns:simcell="http://li-jian.ibe.med.uni-muenchen.de/ns" type="Compound"/>
        </annotation>
      </species>
      <species id="ID_159721" name="dTTP" compartment="ID_4" initialConcentration="100" substanceUnits="nM" hasOnlySubstanceUnits="false" boundaryCondition="false" constant="false">
        <annotation>
          <simcell:bo xmlns:simcell="http://li-jian.ibe.med.uni-muenchen.de/ns" type="Compound"/>
        </annotation>
      </species>
      <species id="ID_159724" name="CDP" compartment="ID_4" initialConcentration="100" substanceUnits="nM" hasOnlySubstanceUnits="false" boundaryCondition="false" constant="false">
        <annotation>
          <simcell:bo xmlns:simcell="http://li-jian.ibe.med.uni-muenchen.de/ns" type="Compound"/>
        </annotation>
      </species>
      <species id="ID_159730" name="CMP" compartment="ID_4" initialConcentration="100" substanceUnits="nM" hasOnlySubstanceUnits="false" boundaryCondition="false" constant="false">
        <annotation>
          <simcell:bo xmlns:simcell="http://li-jian.ibe.med.uni-muenchen.de/ns" type="Compound"/>
        </annotation>
      </species>
      <species id="ID_159731" name="Cytidine" compartment="ID_4" initialConcentration="100" substanceUnits="nM" hasOnlySubstanceUnits="false" boundaryCondition="false" constant="false">
        <annotation>
          <simcell:bo xmlns:simcell="http://li-jian.ibe.med.uni-muenchen.de/ns" type="Compound"/>
        </annotation>
      </species>
      <species id="ID_159747" name="Carbamoyl phosphate" compartment="ID_4" initialConcentration="100" substanceUnits="nM" hasOnlySubstanceUnits="false" boundaryCondition="false" constant="false">
        <annotation>
          <simcell:bo xmlns:simcell="http://li-jian.ibe.med.uni-muenchen.de/ns" type="Compound"/>
        </annotation>
      </species>
      <species id="ID_159750" name="3-Ureidopropionate" compartment="ID_4" initialConcentration="100" substanceUnits="nM" hasOnlySubstanceUnits="false" boundaryCondition="false" constant="false">
        <annotation>
          <simcell:bo xmlns:simcell="http://li-jian.ibe.med.uni-muenchen.de/ns" type="Compound"/>
        </annotation>
      </species>
      <species id="ID_159753" name="Uridine" compartment="ID_4" initialConcentration="100" substanceUnits="nM" hasOnlySubstanceUnits="false" boundaryCondition="false" constant="false">
        <annotation>
          <simcell:bo xmlns:simcell="http://li-jian.ibe.med.uni-muenchen.de/ns" type="Compound"/>
        </annotation>
      </species>
      <species id="ID_159756" name="Orotidine 5-phosphate" compartment="ID_4" initialConcentration="100" substanceUnits="nM" hasOnlySubstanceUnits="false" boundaryCondition="false" constant="false">
        <annotation>
          <simcell:bo xmlns:simcell="http://li-jian.ibe.med.uni-muenchen.de/ns" type="Compound"/>
        </annotation>
      </species>
      <species id="ID_159759" name="Uracil" compartment="ID_4" initialConcentration="100" substanceUnits="nM" hasOnlySubstanceUnits="false" boundaryCondition="false" constant="false">
        <annotation>
          <simcell:bo xmlns:simcell="http://li-jian.ibe.med.uni-muenchen.de/ns" type="Compound"/>
        </annotation>
      </species>
      <species id="ID_159764" name="P1P4-Bis(5-uridyl) tetraphosphate" compartment="ID_4" initialConcentration="100" substanceUnits="nM" hasOnlySubstanceUnits="false" boundaryCondition="false" constant="false">
        <annotation>
          <simcell:bo xmlns:simcell="http://li-jian.ibe.med.uni-muenchen.de/ns" type="Compound"/>
        </annotation>
      </species>
      <species id="ID_159767" name="56-Dihydrouracil" compartment="ID_4" initialConcentration="100" substanceUnits="nM" hasOnlySubstanceUnits="false" boundaryCondition="false" constant="false">
        <annotation>
          <simcell:bo xmlns:simcell="http://li-jian.ibe.med.uni-muenchen.de/ns" type="Compound"/>
        </annotation>
      </species>
      <species id="ID_159770" name="N-Carbamoyl-L-aspartate" compartment="ID_4" initialConcentration="100" substanceUnits="nM" hasOnlySubstanceUnits="false" boundaryCondition="false" constant="false">
        <annotation>
          <simcell:bo xmlns:simcell="http://li-jian.ibe.med.uni-muenchen.de/ns" type="Compound"/>
        </annotation>
      </species>
      <species id="ID_159772" name="5,6-Dihydrothymine" compartment="ID_4" initialConcentration="100" substanceUnits="nM" hasOnlySubstanceUnits="false" boundaryCondition="false" constant="false">
        <annotation>
          <simcell:bo xmlns:simcell="http://li-jian.ibe.med.uni-muenchen.de/ns" type="Compound"/>
        </annotation>
      </species>
      <species id="ID_159773" name="Thymine" compartment="ID_4" initialConcentration="100" substanceUnits="nM" hasOnlySubstanceUnits="false" boundaryCondition="false" constant="false">
        <annotation>
          <simcell:bo xmlns:simcell="http://li-jian.ibe.med.uni-muenchen.de/ns" type="Compound"/>
        </annotation>
      </species>
      <species id="ID_159777" name="Thymidine" compartment="ID_4" initialConcentration="100" substanceUnits="nM" hasOnlySubstanceUnits="false" boundaryCondition="false" constant="false">
        <annotation>
          <simcell:bo xmlns:simcell="http://li-jian.ibe.med.uni-muenchen.de/ns" type="Compound"/>
        </annotation>
      </species>
      <species id="ID_159778" name="dTMP" compartment="ID_4" initialConcentration="100" substanceUnits="nM" hasOnlySubstanceUnits="false" boundaryCondition="false" constant="false">
        <annotation>
          <simcell:bo xmlns:simcell="http://li-jian.ibe.med.uni-muenchen.de/ns" type="Compound"/>
        </annotation>
      </species>
      <species id="ID_159784" name="dCMP" compartment="ID_4" initialConcentration="100" substanceUnits="nM" hasOnlySubstanceUnits="false" boundaryCondition="false" constant="false">
        <annotation>
          <simcell:bo xmlns:simcell="http://li-jian.ibe.med.uni-muenchen.de/ns" type="Compound"/>
        </annotation>
      </species>
      <species id="ID_159785" name="dUMP" compartment="ID_4" initialConcentration="100" substanceUnits="nM" hasOnlySubstanceUnits="false" boundaryCondition="false" constant="false">
        <annotation>
          <simcell:bo xmlns:simcell="http://li-jian.ibe.med.uni-muenchen.de/ns" type="Compound"/>
        </annotation>
      </species>
      <species id="ID_159787" name="Deoxycytidine" compartment="ID_4" initialConcentration="100" substanceUnits="nM" hasOnlySubstanceUnits="false" boundaryCondition="false" constant="false">
        <annotation>
          <simcell:bo xmlns:simcell="http://li-jian.ibe.med.uni-muenchen.de/ns" type="Compound"/>
        </annotation>
      </species>
      <species id="ID_159789" name="dCDP" compartment="ID_4" initialConcentration="100" substanceUnits="nM" hasOnlySubstanceUnits="false" boundaryCondition="false" constant="false">
        <annotation>
          <simcell:bo xmlns:simcell="http://li-jian.ibe.med.uni-muenchen.de/ns" type="Compound"/>
        </annotation>
      </species>
      <species id="ID_159792" name="(S)-Dihydroorotate" compartment="ID_4" initialConcentration="100" substanceUnits="nM" hasOnlySubstanceUnits="false" boundaryCondition="false" constant="false">
        <annotation>
          <simcell:bo xmlns:simcell="http://li-jian.ibe.med.uni-muenchen.de/ns" type="Compound"/>
        </annotation>
      </species>
      <species id="ID_159793" name="Quinone" compartment="ID_4" initialConcentration="100" substanceUnits="nM" hasOnlySubstanceUnits="false" boundaryCondition="false" constant="false">
        <annotation>
          <simcell:bo xmlns:simcell="http://li-jian.ibe.med.uni-muenchen.de/ns" type="Compound"/>
        </annotation>
      </species>
      <species id="ID_159794" name="Orotate" compartment="ID_4" initialConcentration="100" substanceUnits="nM" hasOnlySubstanceUnits="false" boundaryCondition="false" constant="false">
        <annotation>
          <simcell:bo xmlns:simcell="http://li-jian.ibe.med.uni-muenchen.de/ns" type="Compound"/>
        </annotation>
      </species>
      <species id="ID_159795" name="Hydroquinone" compartment="ID_4" initialConcentration="100" substanceUnits="nM" hasOnlySubstanceUnits="false" boundaryCondition="false" constant="false">
        <annotation>
          <simcell:bo xmlns:simcell="http://li-jian.ibe.med.uni-muenchen.de/ns" type="Compound"/>
        </annotation>
      </species>
      <species id="ID_159809" name="dUDP" compartment="ID_4" initialConcentration="100" substanceUnits="nM" hasOnlySubstanceUnits="false" boundaryCondition="false" constant="false">
        <annotation>
          <simcell:bo xmlns:simcell="http://li-jian.ibe.med.uni-muenchen.de/ns" type="Compound"/>
        </annotation>
      </species>
      <species id="ID_159813" name="dTDP" compartment="ID_4" initialConcentration="100" substanceUnits="nM" hasOnlySubstanceUnits="false" boundaryCondition="false" constant="false">
        <annotation>
          <simcell:bo xmlns:simcell="http://li-jian.ibe.med.uni-muenchen.de/ns" type="Compound"/>
        </annotation>
      </species>
      <species id="ID_159822" name="Deoxyuridine" compartment="ID_4" initialConcentration="100" substanceUnits="nM" hasOnlySubstanceUnits="false" boundaryCondition="false" constant="false">
        <annotation>
          <simcell:bo xmlns:simcell="http://li-jian.ibe.med.uni-muenchen.de/ns" type="Compound"/>
        </annotation>
      </species>
      <species id="ID_159824" name="dUTP" compartment="ID_4" initialConcentration="100" substanceUnits="nM" hasOnlySubstanceUnits="false" boundaryCondition="false" constant="false">
        <annotation>
          <simcell:bo xmlns:simcell="http://li-jian.ibe.med.uni-muenchen.de/ns" type="Compound"/>
        </annotation>
      </species>
      <species id="ID_159827" name="Dihydrofolate" compartment="ID_4" initialConcentration="100" substanceUnits="nM" hasOnlySubstanceUnits="false" boundaryCondition="false" constant="false">
        <annotation>
          <simcell:bo xmlns:simcell="http://li-jian.ibe.med.uni-muenchen.de/ns" type="Compound"/>
        </annotation>
      </species>
      <species id="ID_159840" name="3-Ureidoisobutyrate" compartment="ID_4" initialConcentration="100" substanceUnits="nM" hasOnlySubstanceUnits="false" boundaryCondition="false" constant="false">
        <annotation>
          <simcell:bo xmlns:simcell="http://li-jian.ibe.med.uni-muenchen.de/ns" type="Compound"/>
        </annotation>
      </species>
      <species id="ID_159842" name="3-Aminoisobutyric acid" compartment="ID_4" initialConcentration="100" substanceUnits="nM" hasOnlySubstanceUnits="false" boundaryCondition="false" constant="false">
        <annotation>
          <simcell:bo xmlns:simcell="http://li-jian.ibe.med.uni-muenchen.de/ns" type="Compound"/>
        </annotation>
      </species>
      <species id="ID_159846" name="L-Citrulline" compartment="ID_4" initialConcentration="100" substanceUnits="nM" hasOnlySubstanceUnits="false" boundaryCondition="false" constant="false">
        <annotation>
          <simcell:bo xmlns:simcell="http://li-jian.ibe.med.uni-muenchen.de/ns" type="Compound"/>
        </annotation>
      </species>
      <species id="ID_159855" name="S-Adenosylmethioninamine" compartment="ID_4" initialConcentration="100" substanceUnits="nM" hasOnlySubstanceUnits="false" boundaryCondition="false" constant="false">
        <annotation>
          <simcell:bo xmlns:simcell="http://li-jian.ibe.med.uni-muenchen.de/ns" type="Compound"/>
        </annotation>
      </species>
      <species id="ID_159864" name="Acetyl-CoA" compartment="ID_4" initialConcentration="100" substanceUnits="nM" hasOnlySubstanceUnits="false" boundaryCondition="false" constant="false">
        <annotation>
          <simcell:bo xmlns:simcell="http://li-jian.ibe.med.uni-muenchen.de/ns" type="Compound"/>
        </annotation>
      </species>
      <species id="ID_159865" name="N-Acetyl-L-glutamate" compartment="ID_4" initialConcentration="100" substanceUnits="nM" hasOnlySubstanceUnits="false" boundaryCondition="false" constant="false">
        <annotation>
          <simcell:bo xmlns:simcell="http://li-jian.ibe.med.uni-muenchen.de/ns" type="Compound"/>
        </annotation>
      </species>
      <species id="ID_159868" name="L-Arginine" compartment="ID_4" initialConcentration="100" substanceUnits="nM" hasOnlySubstanceUnits="false" boundaryCondition="false" constant="false">
        <annotation>
          <simcell:bo xmlns:simcell="http://li-jian.ibe.med.uni-muenchen.de/ns" type="Compound"/>
        </annotation>
      </species>
      <species id="ID_159869" name="L-Ornithine" compartment="ID_4" initialConcentration="100" substanceUnits="nM" hasOnlySubstanceUnits="false" boundaryCondition="false" constant="false">
        <annotation>
          <simcell:bo xmlns:simcell="http://li-jian.ibe.med.uni-muenchen.de/ns" type="Compound"/>
        </annotation>
      </species>
      <species id="ID_159875" name="Guanidinoacetate" compartment="ID_4" initialConcentration="100" substanceUnits="nM" hasOnlySubstanceUnits="false" boundaryCondition="false" constant="false">
        <annotation>
          <simcell:bo xmlns:simcell="http://li-jian.ibe.med.uni-muenchen.de/ns" type="Compound"/>
        </annotation>
      </species>
      <species id="ID_159883" name="N-Acetylornithine" compartment="ID_4" initialConcentration="100" substanceUnits="nM" hasOnlySubstanceUnits="false" boundaryCondition="false" constant="false">
        <annotation>
          <simcell:bo xmlns:simcell="http://li-jian.ibe.med.uni-muenchen.de/ns" type="Compound"/>
        </annotation>
      </species>
      <species id="ID_159884" name="Acetate" compartment="ID_4" initialConcentration="100" substanceUnits="nM" hasOnlySubstanceUnits="false" boundaryCondition="false" constant="false">
        <annotation>
          <simcell:bo xmlns:simcell="http://li-jian.ibe.med.uni-muenchen.de/ns" type="Compound"/>
        </annotation>
      </species>
      <species id="ID_159887" name="Putrescine" compartment="ID_4" initialConcentration="100" substanceUnits="nM" hasOnlySubstanceUnits="false" boundaryCondition="false" constant="false">
        <annotation>
          <simcell:bo xmlns:simcell="http://li-jian.ibe.med.uni-muenchen.de/ns" type="Compound"/>
        </annotation>
      </species>
      <species id="ID_159890" name="(S)-1-Pyrroline-5-carboxylate" compartment="ID_4" initialConcentration="100" substanceUnits="nM" hasOnlySubstanceUnits="false" boundaryCondition="false" constant="false">
        <annotation>
          <simcell:bo xmlns:simcell="http://li-jian.ibe.med.uni-muenchen.de/ns" type="Compound"/>
        </annotation>
      </species>
      <species id="ID_159893" name="N-(L-Arginino)succinate" compartment="ID_4" initialConcentration="100" substanceUnits="nM" hasOnlySubstanceUnits="false" boundaryCondition="false" constant="false">
        <annotation>
          <simcell:bo xmlns:simcell="http://li-jian.ibe.med.uni-muenchen.de/ns" type="Compound"/>
        </annotation>
      </species>
      <species id="ID_159910" name="Succinate" compartment="ID_4" initialConcentration="100" substanceUnits="nM" hasOnlySubstanceUnits="false" boundaryCondition="false" constant="false">
        <annotation>
          <simcell:bo xmlns:simcell="http://li-jian.ibe.med.uni-muenchen.de/ns" type="Compound"/>
        </annotation>
      </species>
      <species id="ID_159915" name="Reduced acceptor" compartment="ID_4" initialConcentration="100" substanceUnits="nM" hasOnlySubstanceUnits="false" boundaryCondition="false" constant="false">
        <annotation>
          <simcell:bo xmlns:simcell="http://li-jian.ibe.med.uni-muenchen.de/ns" type="Compound"/>
        </annotation>
      </species>
      <species id="ID_159920" name="Creatine" compartment="ID_4" initialConcentration="100" substanceUnits="nM" hasOnlySubstanceUnits="false" boundaryCondition="false" constant="false">
        <annotation>
          <simcell:bo xmlns:simcell="http://li-jian.ibe.med.uni-muenchen.de/ns" type="Compound"/>
        </annotation>
      </species>
      <species id="ID_159930" name="5-Methylthioadenosine" compartment="ID_4" initialConcentration="100" substanceUnits="nM" hasOnlySubstanceUnits="false" boundaryCondition="false" constant="false">
        <annotation>
          <simcell:bo xmlns:simcell="http://li-jian.ibe.med.uni-muenchen.de/ns" type="Compound"/>
        </annotation>
      </species>
      <species id="ID_159931" name="Spermidine" compartment="ID_4" initialConcentration="100" substanceUnits="nM" hasOnlySubstanceUnits="false" boundaryCondition="false" constant="false">
        <annotation>
          <simcell:bo xmlns:simcell="http://li-jian.ibe.med.uni-muenchen.de/ns" type="Compound"/>
        </annotation>
      </species>
      <species id="ID_159936" name="4-Aminobutanoate" compartment="ID_4" initialConcentration="100" substanceUnits="nM" hasOnlySubstanceUnits="false" boundaryCondition="false" constant="false">
        <annotation>
          <simcell:bo xmlns:simcell="http://li-jian.ibe.med.uni-muenchen.de/ns" type="Compound"/>
        </annotation>
      </species>
      <species id="ID_159940" name="Spermine" compartment="ID_4" initialConcentration="100" substanceUnits="nM" hasOnlySubstanceUnits="false" boundaryCondition="false" constant="false">
        <annotation>
          <simcell:bo xmlns:simcell="http://li-jian.ibe.med.uni-muenchen.de/ns" type="Compound"/>
        </annotation>
      </species>
      <species id="ID_159949" name="FAD" compartment="ID_4" initialConcentration="100" substanceUnits="nM" hasOnlySubstanceUnits="false" boundaryCondition="false" constant="false">
        <annotation>
          <simcell:bo xmlns:simcell="http://li-jian.ibe.med.uni-muenchen.de/ns" type="Compound"/>
        </annotation>
      </species>
      <species id="ID_159950" name="FADH2" compartment="ID_4" initialConcentration="100" substanceUnits="nM" hasOnlySubstanceUnits="false" boundaryCondition="false" constant="false">
        <annotation>
          <simcell:bo xmlns:simcell="http://li-jian.ibe.med.uni-muenchen.de/ns" type="Compound"/>
        </annotation>
      </species>
      <species id="ID_159989" name="Tetrahydrobiopterin" compartment="ID_4" initialConcentration="100" substanceUnits="nM" hasOnlySubstanceUnits="false" boundaryCondition="false" constant="false">
        <annotation>
          <simcell:bo xmlns:simcell="http://li-jian.ibe.med.uni-muenchen.de/ns" type="Compound"/>
        </annotation>
      </species>
      <species id="ID_159990" name="6,7-dihydrobiopterin" compartment="ID_4" initialConcentration="100" substanceUnits="nM" hasOnlySubstanceUnits="false" boundaryCondition="false" constant="false">
        <annotation>
          <simcell:bo xmlns:simcell="http://li-jian.ibe.med.uni-muenchen.de/ns" type="Compound"/>
        </annotation>
      </species>
      <species id="ID_159991" name="L-Tyrosine" compartment="ID_4" initialConcentration="100" substanceUnits="nM" hasOnlySubstanceUnits="false" boundaryCondition="false" constant="false">
        <annotation>
          <simcell:bo xmlns:simcell="http://li-jian.ibe.med.uni-muenchen.de/ns" type="Compound"/>
        </annotation>
      </species>
      <species id="ID_160002" name="Enzyme N6-(lipoyl)lysine" compartment="ID_4" initialConcentration="100" substanceUnits="nM" hasOnlySubstanceUnits="false" boundaryCondition="false" constant="false">
        <annotation>
          <simcell:bo xmlns:simcell="http://li-jian.ibe.med.uni-muenchen.de/ns" type="Compound"/>
        </annotation>
      </species>
      <species id="ID_160015" name="Enzyme N6-(dihydrolipoyl)lysine" compartment="ID_4" initialConcentration="100" substanceUnits="nM" hasOnlySubstanceUnits="false" boundaryCondition="false" constant="false">
        <annotation>
          <simcell:bo xmlns:simcell="http://li-jian.ibe.med.uni-muenchen.de/ns" type="Compound"/>
        </annotation>
      </species>
      <species id="ID_160027" name="UDP-D-galactose(G10609)" compartment="ID_4" initialConcentration="100" substanceUnits="nM" hasOnlySubstanceUnits="false" boundaryCondition="false" constant="false">
        <annotation>
          <simcell:bo xmlns:simcell="http://li-jian.ibe.med.uni-muenchen.de/ns" type="Compound"/>
        </annotation>
      </species>
      <species id="ID_160073" name="L-Alanine" compartment="ID_4" initialConcentration="100" substanceUnits="nM" hasOnlySubstanceUnits="false" boundaryCondition="false" constant="false">
        <annotation>
          <simcell:bo xmlns:simcell="http://li-jian.ibe.med.uni-muenchen.de/ns" type="Compound"/>
        </annotation>
      </species>
      <species id="ID_160077" name="Formate" compartment="ID_4" initialConcentration="100" substanceUnits="nM" hasOnlySubstanceUnits="false" boundaryCondition="false" constant="false">
        <annotation>
          <simcell:bo xmlns:simcell="http://li-jian.ibe.med.uni-muenchen.de/ns" type="Compound"/>
        </annotation>
      </species>
      <species id="ID_160153" name="3-(4-Hydroxyphenyl)pyruvate" compartment="ID_4" initialConcentration="100" substanceUnits="nM" hasOnlySubstanceUnits="false" boundaryCondition="false" constant="false">
        <annotation>
          <simcell:bo xmlns:simcell="http://li-jian.ibe.med.uni-muenchen.de/ns" type="Compound"/>
        </annotation>
      </species>
      <species id="ID_160155" name="3,4-Dihydroxy-L-phenylalanine" compartment="ID_4" initialConcentration="100" substanceUnits="nM" hasOnlySubstanceUnits="false" boundaryCondition="false" constant="false">
        <annotation>
          <simcell:bo xmlns:simcell="http://li-jian.ibe.med.uni-muenchen.de/ns" type="Compound"/>
        </annotation>
      </species>
      <species id="ID_160159" name="Tyramine" compartment="ID_4" initialConcentration="100" substanceUnits="nM" hasOnlySubstanceUnits="false" boundaryCondition="false" constant="false">
        <annotation>
          <simcell:bo xmlns:simcell="http://li-jian.ibe.med.uni-muenchen.de/ns" type="Compound"/>
        </annotation>
      </species>
      <species id="ID_160161" name="4-Fumarylacetoacetate" compartment="ID_4" initialConcentration="100" substanceUnits="nM" hasOnlySubstanceUnits="false" boundaryCondition="false" constant="false">
        <annotation>
          <simcell:bo xmlns:simcell="http://li-jian.ibe.med.uni-muenchen.de/ns" type="Compound"/>
        </annotation>
      </species>
      <species id="ID_160166" name="Dopaquinone" compartment="ID_4" initialConcentration="100" substanceUnits="nM" hasOnlySubstanceUnits="false" boundaryCondition="false" constant="false">
        <annotation>
          <simcell:bo xmlns:simcell="http://li-jian.ibe.med.uni-muenchen.de/ns" type="Compound"/>
        </annotation>
      </species>
      <species id="ID_160168" name="Dopamine" compartment="ID_4" initialConcentration="100" substanceUnits="nM" hasOnlySubstanceUnits="false" boundaryCondition="false" constant="false">
        <annotation>
          <simcell:bo xmlns:simcell="http://li-jian.ibe.med.uni-muenchen.de/ns" type="Compound"/>
        </annotation>
      </species>
      <species id="ID_160170" name="4-Hydroxyphenylacetaldehyde" compartment="ID_4" initialConcentration="100" substanceUnits="nM" hasOnlySubstanceUnits="false" boundaryCondition="false" constant="false">
        <annotation>
          <simcell:bo xmlns:simcell="http://li-jian.ibe.med.uni-muenchen.de/ns" type="Compound"/>
        </annotation>
      </species>
      <species id="ID_160172" name="Homogentisate" compartment="ID_4" initialConcentration="100" substanceUnits="nM" hasOnlySubstanceUnits="false" boundaryCondition="false" constant="false">
        <annotation>
          <simcell:bo xmlns:simcell="http://li-jian.ibe.med.uni-muenchen.de/ns" type="Compound"/>
        </annotation>
      </species>
      <species id="ID_160173" name="4-Maleylacetoacetate" compartment="ID_4" initialConcentration="100" substanceUnits="nM" hasOnlySubstanceUnits="false" boundaryCondition="false" constant="false">
        <annotation>
          <simcell:bo xmlns:simcell="http://li-jian.ibe.med.uni-muenchen.de/ns" type="Compound"/>
        </annotation>
      </species>
      <species id="ID_160177" name="L-Noradrenaline" compartment="ID_4" initialConcentration="100" substanceUnits="nM" hasOnlySubstanceUnits="false" boundaryCondition="false" constant="false">
        <annotation>
          <simcell:bo xmlns:simcell="http://li-jian.ibe.med.uni-muenchen.de/ns" type="Compound"/>
        </annotation>
      </species>
      <species id="ID_160178" name="34-Dihydroxymandelaldehyde" compartment="ID_4" initialConcentration="0" substanceUnits="nM" hasOnlySubstanceUnits="false" boundaryCondition="false" constant="false">
        <annotation>
          <simcell:bo xmlns:simcell="http://li-jian.ibe.med.uni-muenchen.de/ns" type="PseudoObj"/>
        </annotation>
      </species>
      <species id="ID_160180" name="L-Adrenaline" compartment="ID_4" initialConcentration="100" substanceUnits="nM" hasOnlySubstanceUnits="false" boundaryCondition="false" constant="false">
        <annotation>
          <simcell:bo xmlns:simcell="http://li-jian.ibe.med.uni-muenchen.de/ns" type="Compound"/>
        </annotation>
      </species>
      <species id="ID_160183" name="4-(2-Amino-1-hydroxy-ethyl)-2-methoxy-phenol" compartment="ID_4" initialConcentration="100" substanceUnits="nM" hasOnlySubstanceUnits="false" boundaryCondition="false" constant="false">
        <annotation>
          <simcell:bo xmlns:simcell="http://li-jian.ibe.med.uni-muenchen.de/ns" type="Compound"/>
        </annotation>
      </species>
      <species id="ID_160185" name="Ascorbate" compartment="ID_4" initialConcentration="100" substanceUnits="nM" hasOnlySubstanceUnits="false" boundaryCondition="false" constant="false">
        <annotation>
          <simcell:bo xmlns:simcell="http://li-jian.ibe.med.uni-muenchen.de/ns" type="Compound"/>
        </annotation>
      </species>
      <species id="ID_160186" name="Dehydroascorbate" compartment="ID_4" initialConcentration="100" substanceUnits="nM" hasOnlySubstanceUnits="false" boundaryCondition="false" constant="false">
        <annotation>
          <simcell:bo xmlns:simcell="http://li-jian.ibe.med.uni-muenchen.de/ns" type="Compound"/>
        </annotation>
      </species>
      <species id="ID_160189" name="25-Dihydroxybenzoate" compartment="ID_4" initialConcentration="100" substanceUnits="nM" hasOnlySubstanceUnits="false" boundaryCondition="false" constant="false">
        <annotation>
          <simcell:bo xmlns:simcell="http://li-jian.ibe.med.uni-muenchen.de/ns" type="Compound"/>
        </annotation>
      </species>
      <species id="ID_160190" name="Gentisate aldehyde" compartment="ID_4" initialConcentration="100" substanceUnits="nM" hasOnlySubstanceUnits="false" boundaryCondition="false" constant="false">
        <annotation>
          <simcell:bo xmlns:simcell="http://li-jian.ibe.med.uni-muenchen.de/ns" type="Compound"/>
        </annotation>
      </species>
      <species id="ID_160192" name="4-Hydroxyphenylacetate" compartment="ID_4" initialConcentration="100" substanceUnits="nM" hasOnlySubstanceUnits="false" boundaryCondition="false" constant="false">
        <annotation>
          <simcell:bo xmlns:simcell="http://li-jian.ibe.med.uni-muenchen.de/ns" type="Compound"/>
        </annotation>
      </species>
      <species id="ID_160195" name="Methylamine" compartment="ID_4" initialConcentration="100" substanceUnits="nM" hasOnlySubstanceUnits="false" boundaryCondition="false" constant="false">
        <annotation>
          <simcell:bo xmlns:simcell="http://li-jian.ibe.med.uni-muenchen.de/ns" type="Compound"/>
        </annotation>
      </species>
      <species id="ID_160197" name="4-(1-Hydroxy-2-methylamino-ethyl)-2-methoxy-phenol" compartment="ID_4" initialConcentration="100" substanceUnits="nM" hasOnlySubstanceUnits="false" boundaryCondition="false" constant="false">
        <annotation>
          <simcell:bo xmlns:simcell="http://li-jian.ibe.med.uni-muenchen.de/ns" type="Compound"/>
        </annotation>
      </species>
      <species id="ID_160201" name="3,5-Diiodo-L-tyrosine" compartment="ID_4" initialConcentration="100" substanceUnits="nM" hasOnlySubstanceUnits="false" boundaryCondition="false" constant="false">
        <annotation>
          <simcell:bo xmlns:simcell="http://li-jian.ibe.med.uni-muenchen.de/ns" type="Compound"/>
        </annotation>
      </species>
      <species id="ID_160202" name="O-(4-Hydroxy-35-diidophenyl)-35-diiodo-L-tyrosine" compartment="ID_4" initialConcentration="100" substanceUnits="nM" hasOnlySubstanceUnits="false" boundaryCondition="false" constant="false">
        <annotation>
          <simcell:bo xmlns:simcell="http://li-jian.ibe.med.uni-muenchen.de/ns" type="Compound"/>
        </annotation>
      </species>
      <species id="ID_160203" name="Dehydroalanine" compartment="ID_4" initialConcentration="100" substanceUnits="nM" hasOnlySubstanceUnits="false" boundaryCondition="false" constant="false">
        <annotation>
          <simcell:bo xmlns:simcell="http://li-jian.ibe.med.uni-muenchen.de/ns" type="Compound"/>
        </annotation>
      </species>
      <species id="ID_160206" name="3,4-Dihydroxyphenylacetaldehyde" compartment="ID_4" initialConcentration="100" substanceUnits="nM" hasOnlySubstanceUnits="false" boundaryCondition="false" constant="false">
        <annotation>
          <simcell:bo xmlns:simcell="http://li-jian.ibe.med.uni-muenchen.de/ns" type="Compound"/>
        </annotation>
      </species>
      <species id="ID_160207" name="3,4-Dihydroxyphenylacetate" compartment="ID_4" initialConcentration="100" substanceUnits="nM" hasOnlySubstanceUnits="false" boundaryCondition="false" constant="false">
        <annotation>
          <simcell:bo xmlns:simcell="http://li-jian.ibe.med.uni-muenchen.de/ns" type="Compound"/>
        </annotation>
      </species>
      <species id="ID_160210" name="Homovanillate" compartment="ID_4" initialConcentration="100" substanceUnits="nM" hasOnlySubstanceUnits="false" boundaryCondition="false" constant="false">
        <annotation>
          <simcell:bo xmlns:simcell="http://li-jian.ibe.med.uni-muenchen.de/ns" type="Compound"/>
        </annotation>
      </species>
      <species id="ID_160212" name="2-Hydroxy-3-(4-hydroxyphenyl)propenoate" compartment="ID_4" initialConcentration="100" substanceUnits="nM" hasOnlySubstanceUnits="false" boundaryCondition="false" constant="false">
        <annotation>
          <simcell:bo xmlns:simcell="http://li-jian.ibe.med.uni-muenchen.de/ns" type="Compound"/>
        </annotation>
      </species>
      <species id="ID_160214" name="HI" compartment="ID_4" initialConcentration="100" substanceUnits="nM" hasOnlySubstanceUnits="false" boundaryCondition="false" constant="false">
        <annotation>
          <simcell:bo xmlns:simcell="http://li-jian.ibe.med.uni-muenchen.de/ns" type="Compound"/>
        </annotation>
      </species>
      <species id="ID_160215" name="Iodine" compartment="ID_4" initialConcentration="100" substanceUnits="nM" hasOnlySubstanceUnits="false" boundaryCondition="false" constant="false">
        <annotation>
          <simcell:bo xmlns:simcell="http://li-jian.ibe.med.uni-muenchen.de/ns" type="Compound"/>
        </annotation>
      </species>
      <species id="ID_160217" name="L-Dopachrome" compartment="ID_4" initialConcentration="100" substanceUnits="nM" hasOnlySubstanceUnits="false" boundaryCondition="false" constant="false">
        <annotation>
          <simcell:bo xmlns:simcell="http://li-jian.ibe.med.uni-muenchen.de/ns" type="Compound"/>
        </annotation>
      </species>
      <species id="ID_160218" name="5,6-Dihydroxyindole-2-carboxylate" compartment="ID_4" initialConcentration="100" substanceUnits="nM" hasOnlySubstanceUnits="false" boundaryCondition="false" constant="false">
        <annotation>
          <simcell:bo xmlns:simcell="http://li-jian.ibe.med.uni-muenchen.de/ns" type="Compound"/>
        </annotation>
      </species>
      <species id="ID_160223" name="Triiodothyronine" compartment="ID_4" initialConcentration="100" substanceUnits="nM" hasOnlySubstanceUnits="false" boundaryCondition="false" constant="false">
        <annotation>
          <simcell:bo xmlns:simcell="http://li-jian.ibe.med.uni-muenchen.de/ns" type="Compound"/>
        </annotation>
      </species>
      <species id="ID_160227" name="3-Methoxytyramine" compartment="ID_4" initialConcentration="100" substanceUnits="nM" hasOnlySubstanceUnits="false" boundaryCondition="false" constant="false">
        <annotation>
          <simcell:bo xmlns:simcell="http://li-jian.ibe.med.uni-muenchen.de/ns" type="Compound"/>
        </annotation>
      </species>
      <species id="ID_160229" name="34-Dihydroxyphenylethyleneglycol" compartment="ID_4" initialConcentration="100" substanceUnits="nM" hasOnlySubstanceUnits="false" boundaryCondition="false" constant="false">
        <annotation>
          <simcell:bo xmlns:simcell="http://li-jian.ibe.med.uni-muenchen.de/ns" type="Compound"/>
        </annotation>
      </species>
      <species id="ID_160231" name="3-Methoxy-4-hydroxyphenylethyleneglycol" compartment="ID_4" initialConcentration="100" substanceUnits="nM" hasOnlySubstanceUnits="false" boundaryCondition="false" constant="false">
        <annotation>
          <simcell:bo xmlns:simcell="http://li-jian.ibe.med.uni-muenchen.de/ns" type="Compound"/>
        </annotation>
      </species>
      <species id="ID_160233" name="3,4-Dihydroxymandelate" compartment="ID_4" initialConcentration="100" substanceUnits="nM" hasOnlySubstanceUnits="false" boundaryCondition="false" constant="false">
        <annotation>
          <simcell:bo xmlns:simcell="http://li-jian.ibe.med.uni-muenchen.de/ns" type="Compound"/>
        </annotation>
      </species>
      <species id="ID_160236" name="56-Dihydroxyindole" compartment="ID_4" initialConcentration="100" substanceUnits="nM" hasOnlySubstanceUnits="false" boundaryCondition="false" constant="false">
        <annotation>
          <simcell:bo xmlns:simcell="http://li-jian.ibe.med.uni-muenchen.de/ns" type="Compound"/>
        </annotation>
      </species>
      <species id="ID_160237" name="Indole-56-quinone" compartment="ID_4" initialConcentration="100" substanceUnits="nM" hasOnlySubstanceUnits="false" boundaryCondition="false" constant="false">
        <annotation>
          <simcell:bo xmlns:simcell="http://li-jian.ibe.med.uni-muenchen.de/ns" type="Compound"/>
        </annotation>
      </species>
      <species id="ID_160239" name="3-Methoxy-4-hydroxymandelate" compartment="ID_4" initialConcentration="100" substanceUnits="nM" hasOnlySubstanceUnits="false" boundaryCondition="false" constant="false">
        <annotation>
          <simcell:bo xmlns:simcell="http://li-jian.ibe.med.uni-muenchen.de/ns" type="Compound"/>
        </annotation>
      </species>
      <species id="ID_160241" name="3-Methoxy-4-hydroxyphenylacetaldehyde" compartment="ID_4" initialConcentration="100" substanceUnits="nM" hasOnlySubstanceUnits="false" boundaryCondition="false" constant="false">
        <annotation>
          <simcell:bo xmlns:simcell="http://li-jian.ibe.med.uni-muenchen.de/ns" type="Compound"/>
        </annotation>
      </species>
      <species id="ID_160245" name="3-Methoxy-4-hydroxyphenylglycolaldehyde" compartment="ID_4" initialConcentration="0" substanceUnits="nM" hasOnlySubstanceUnits="false" boundaryCondition="false" constant="false">
        <annotation>
          <simcell:bo xmlns:simcell="http://li-jian.ibe.med.uni-muenchen.de/ns" type="PseudoObj"/>
        </annotation>
      </species>
      <species id="ID_160252" name="L-Methionine" compartment="ID_4" initialConcentration="100" substanceUnits="nM" hasOnlySubstanceUnits="false" boundaryCondition="false" constant="false">
        <annotation>
          <simcell:bo xmlns:simcell="http://li-jian.ibe.med.uni-muenchen.de/ns" type="Compound"/>
        </annotation>
      </species>
      <species id="ID_160257" name="L-Homocysteine" compartment="ID_4" initialConcentration="100" substanceUnits="nM" hasOnlySubstanceUnits="false" boundaryCondition="false" constant="false">
        <annotation>
          <simcell:bo xmlns:simcell="http://li-jian.ibe.med.uni-muenchen.de/ns" type="Compound"/>
        </annotation>
      </species>
      <species id="ID_160262" name="L-Serine" compartment="ID_4" initialConcentration="100" substanceUnits="nM" hasOnlySubstanceUnits="false" boundaryCondition="false" constant="false">
        <annotation>
          <simcell:bo xmlns:simcell="http://li-jian.ibe.med.uni-muenchen.de/ns" type="Compound"/>
        </annotation>
      </species>
      <species id="ID_160264" name="4-Methylthio-2-oxobutanoic acid" compartment="ID_4" initialConcentration="100" substanceUnits="nM" hasOnlySubstanceUnits="false" boundaryCondition="false" constant="false">
        <annotation>
          <simcell:bo xmlns:simcell="http://li-jian.ibe.med.uni-muenchen.de/ns" type="Compound"/>
        </annotation>
      </species>
      <species id="ID_160266" name="L-Cysteine" compartment="ID_4" initialConcentration="100" substanceUnits="nM" hasOnlySubstanceUnits="false" boundaryCondition="false" constant="false">
        <annotation>
          <simcell:bo xmlns:simcell="http://li-jian.ibe.med.uni-muenchen.de/ns" type="Compound"/>
        </annotation>
      </species>
      <species id="ID_160268" name="3-Sulfino-L-alanine" compartment="ID_4" initialConcentration="100" substanceUnits="nM" hasOnlySubstanceUnits="false" boundaryCondition="false" constant="false">
        <annotation>
          <simcell:bo xmlns:simcell="http://li-jian.ibe.med.uni-muenchen.de/ns" type="Compound"/>
        </annotation>
      </species>
      <species id="ID_160271" name="Mercaptopyruvate" compartment="ID_4" initialConcentration="100" substanceUnits="nM" hasOnlySubstanceUnits="false" boundaryCondition="false" constant="false">
        <annotation>
          <simcell:bo xmlns:simcell="http://li-jian.ibe.med.uni-muenchen.de/ns" type="Compound"/>
        </annotation>
      </species>
      <species id="ID_160272" name="DL-Glutamate" compartment="ID_4" initialConcentration="100" substanceUnits="nM" hasOnlySubstanceUnits="false" boundaryCondition="false" constant="false">
        <annotation>
          <simcell:bo xmlns:simcell="http://li-jian.ibe.med.uni-muenchen.de/ns" type="Compound"/>
        </annotation>
      </species>
      <species id="ID_160274" name="5-Methyltetrahydrofolate" compartment="ID_4" initialConcentration="100" substanceUnits="nM" hasOnlySubstanceUnits="false" boundaryCondition="false" constant="false">
        <annotation>
          <simcell:bo xmlns:simcell="http://li-jian.ibe.med.uni-muenchen.de/ns" type="Compound"/>
        </annotation>
      </species>
      <species id="ID_160279" name="S-Methyl-5-thio-D-ribose 1-phosphate" compartment="ID_4" initialConcentration="100" substanceUnits="nM" hasOnlySubstanceUnits="false" boundaryCondition="false" constant="false">
        <annotation>
          <simcell:bo xmlns:simcell="http://li-jian.ibe.med.uni-muenchen.de/ns" type="Compound"/>
        </annotation>
      </species>
      <species id="ID_160282" name="L-Cystine" compartment="ID_4" initialConcentration="100" substanceUnits="nM" hasOnlySubstanceUnits="false" boundaryCondition="false" constant="false">
        <annotation>
          <simcell:bo xmlns:simcell="http://li-jian.ibe.med.uni-muenchen.de/ns" type="Compound"/>
        </annotation>
      </species>
      <species id="ID_160283" name="Thiocysteine" compartment="ID_4" initialConcentration="100" substanceUnits="nM" hasOnlySubstanceUnits="false" boundaryCondition="false" constant="false">
        <annotation>
          <simcell:bo xmlns:simcell="http://li-jian.ibe.med.uni-muenchen.de/ns" type="Compound"/>
        </annotation>
      </species>
      <species id="ID_160285" name="L-Cysteate" compartment="ID_4" initialConcentration="100" substanceUnits="nM" hasOnlySubstanceUnits="false" boundaryCondition="false" constant="false">
        <annotation>
          <simcell:bo xmlns:simcell="http://li-jian.ibe.med.uni-muenchen.de/ns" type="Compound"/>
        </annotation>
      </species>
      <species id="ID_160286" name="3-Sulfopyruvate" compartment="ID_4" initialConcentration="100" substanceUnits="nM" hasOnlySubstanceUnits="false" boundaryCondition="false" constant="false">
        <annotation>
          <simcell:bo xmlns:simcell="http://li-jian.ibe.med.uni-muenchen.de/ns" type="Compound"/>
        </annotation>
      </species>
      <species id="ID_160288" name="3-Sulfinylpyruvate" compartment="ID_4" initialConcentration="100" substanceUnits="nM" hasOnlySubstanceUnits="false" boundaryCondition="false" constant="false">
        <annotation>
          <simcell:bo xmlns:simcell="http://li-jian.ibe.med.uni-muenchen.de/ns" type="Compound"/>
        </annotation>
      </species>
      <species id="ID_160290" name="Betaine" compartment="ID_4" initialConcentration="100" substanceUnits="nM" hasOnlySubstanceUnits="false" boundaryCondition="false" constant="false">
        <annotation>
          <simcell:bo xmlns:simcell="http://li-jian.ibe.med.uni-muenchen.de/ns" type="Compound"/>
        </annotation>
      </species>
      <species id="ID_160291" name="N,N-Dimethylglycine" compartment="ID_4" initialConcentration="100" substanceUnits="nM" hasOnlySubstanceUnits="false" boundaryCondition="false" constant="false">
        <annotation>
          <simcell:bo xmlns:simcell="http://li-jian.ibe.med.uni-muenchen.de/ns" type="Compound"/>
        </annotation>
      </species>
      <species id="ID_160294" name="3-Mercaptolactate" compartment="ID_4" initialConcentration="100" substanceUnits="nM" hasOnlySubstanceUnits="false" boundaryCondition="false" constant="false">
        <annotation>
          <simcell:bo xmlns:simcell="http://li-jian.ibe.med.uni-muenchen.de/ns" type="Compound"/>
        </annotation>
      </species>
      <species id="ID_160296" name="Sulfite" compartment="ID_4" initialConcentration="100" substanceUnits="nM" hasOnlySubstanceUnits="false" boundaryCondition="false" constant="false">
        <annotation>
          <simcell:bo xmlns:simcell="http://li-jian.ibe.med.uni-muenchen.de/ns" type="Compound"/>
        </annotation>
      </species>
      <species id="ID_160297" name="Thiosulfate" compartment="ID_4" initialConcentration="100" substanceUnits="nM" hasOnlySubstanceUnits="false" boundaryCondition="false" constant="false">
        <annotation>
          <simcell:bo xmlns:simcell="http://li-jian.ibe.med.uni-muenchen.de/ns" type="Compound"/>
        </annotation>
      </species>
      <species id="ID_160301" name="S-Methyl-5-thio-D-ribulose 1-phosphate" compartment="ID_4" initialConcentration="100" substanceUnits="nM" hasOnlySubstanceUnits="false" boundaryCondition="false" constant="false">
        <annotation>
          <simcell:bo xmlns:simcell="http://li-jian.ibe.med.uni-muenchen.de/ns" type="Compound"/>
        </annotation>
      </species>
      <species id="ID_160304" name="DNA cytosine" compartment="ID_4" initialConcentration="100" substanceUnits="nM" hasOnlySubstanceUnits="false" boundaryCondition="false" constant="false">
        <annotation>
          <simcell:bo xmlns:simcell="http://li-jian.ibe.med.uni-muenchen.de/ns" type="Compound"/>
        </annotation>
      </species>
      <species id="ID_160305" name="DNA 5-methylcytosine" compartment="ID_4" initialConcentration="100" substanceUnits="nM" hasOnlySubstanceUnits="false" boundaryCondition="false" constant="false">
        <annotation>
          <simcell:bo xmlns:simcell="http://li-jian.ibe.med.uni-muenchen.de/ns" type="Compound"/>
        </annotation>
      </species>
      <species id="ID_160312" name="12-Dihydroxy-5-(methylthio)pent-1-en-3-one(C15606)" compartment="ID_4" initialConcentration="100" substanceUnits="nM" hasOnlySubstanceUnits="false" boundaryCondition="false" constant="false">
        <annotation>
          <simcell:bo xmlns:simcell="http://li-jian.ibe.med.uni-muenchen.de/ns" type="Compound"/>
        </annotation>
      </species>
      <species id="ID_160313" name="3-(Methylthio)propionic acid" compartment="ID_4" initialConcentration="100" substanceUnits="nM" hasOnlySubstanceUnits="false" boundaryCondition="false" constant="false">
        <annotation>
          <simcell:bo xmlns:simcell="http://li-jian.ibe.med.uni-muenchen.de/ns" type="Compound"/>
        </annotation>
      </species>
      <species id="ID_160314" name="CO" compartment="ID_4" initialConcentration="100" substanceUnits="nM" hasOnlySubstanceUnits="false" boundaryCondition="false" constant="false">
        <annotation>
          <simcell:bo xmlns:simcell="http://li-jian.ibe.med.uni-muenchen.de/ns" type="Compound"/>
        </annotation>
      </species>
      <species id="ID_160318" name="23-Diketo-5-methylthiopentyl-1-phosphate(C15650)" compartment="ID_4" initialConcentration="100" substanceUnits="nM" hasOnlySubstanceUnits="false" boundaryCondition="false" constant="false">
        <annotation>
          <simcell:bo xmlns:simcell="http://li-jian.ibe.med.uni-muenchen.de/ns" type="Compound"/>
        </annotation>
      </species>
      <species id="ID_160328" name="2-Oxoglutaramate" compartment="ID_4" initialConcentration="100" substanceUnits="nM" hasOnlySubstanceUnits="false" boundaryCondition="false" constant="false">
        <annotation>
          <simcell:bo xmlns:simcell="http://li-jian.ibe.med.uni-muenchen.de/ns" type="Compound"/>
        </annotation>
      </species>
      <species id="ID_160330" name="2-Oxosuccinamate" compartment="ID_4" initialConcentration="100" substanceUnits="nM" hasOnlySubstanceUnits="false" boundaryCondition="false" constant="false">
        <annotation>
          <simcell:bo xmlns:simcell="http://li-jian.ibe.med.uni-muenchen.de/ns" type="Compound"/>
        </annotation>
      </species>
      <species id="ID_160331" name="Oxaloacetate" compartment="ID_4" initialConcentration="100" substanceUnits="nM" hasOnlySubstanceUnits="false" boundaryCondition="false" constant="false">
        <annotation>
          <simcell:bo xmlns:simcell="http://li-jian.ibe.med.uni-muenchen.de/ns" type="Compound"/>
        </annotation>
      </species>
      <species id="ID_160335" name="D-Aspartate" compartment="ID_4" initialConcentration="100" substanceUnits="nM" hasOnlySubstanceUnits="false" boundaryCondition="false" constant="false">
        <annotation>
          <simcell:bo xmlns:simcell="http://li-jian.ibe.med.uni-muenchen.de/ns" type="Compound"/>
        </annotation>
      </species>
      <species id="ID_160337" name="Glyoxylate" compartment="ID_4" initialConcentration="100" substanceUnits="nM" hasOnlySubstanceUnits="false" boundaryCondition="false" constant="false">
        <annotation>
          <simcell:bo xmlns:simcell="http://li-jian.ibe.med.uni-muenchen.de/ns" type="Compound"/>
        </annotation>
      </species>
      <species id="ID_160341" name="N-Acetyl-L-aspartate" compartment="ID_4" initialConcentration="100" substanceUnits="nM" hasOnlySubstanceUnits="false" boundaryCondition="false" constant="false">
        <annotation>
          <simcell:bo xmlns:simcell="http://li-jian.ibe.med.uni-muenchen.de/ns" type="Compound"/>
        </annotation>
      </species>
      <species id="ID_160344" name="Propanoyl-CoA" compartment="ID_4" initialConcentration="100" substanceUnits="nM" hasOnlySubstanceUnits="false" boundaryCondition="false" constant="false">
        <annotation>
          <simcell:bo xmlns:simcell="http://li-jian.ibe.med.uni-muenchen.de/ns" type="Compound"/>
        </annotation>
      </species>
      <species id="ID_160345" name="2-Methylacetoacetyl-CoA" compartment="ID_4" initialConcentration="100" substanceUnits="nM" hasOnlySubstanceUnits="false" boundaryCondition="false" constant="false">
        <annotation>
          <simcell:bo xmlns:simcell="http://li-jian.ibe.med.uni-muenchen.de/ns" type="Compound"/>
        </annotation>
      </species>
      <species id="ID_160347" name="L-Leucine" compartment="ID_4" initialConcentration="100" substanceUnits="nM" hasOnlySubstanceUnits="false" boundaryCondition="false" constant="false">
        <annotation>
          <simcell:bo xmlns:simcell="http://li-jian.ibe.med.uni-muenchen.de/ns" type="Compound"/>
        </annotation>
      </species>
      <species id="ID_160348" name="4-Methyl-2-oxopentanoate" compartment="ID_4" initialConcentration="100" substanceUnits="nM" hasOnlySubstanceUnits="false" boundaryCondition="false" constant="false">
        <annotation>
          <simcell:bo xmlns:simcell="http://li-jian.ibe.med.uni-muenchen.de/ns" type="Compound"/>
        </annotation>
      </species>
      <species id="ID_160352" name="3-Methyl-2-oxobutanoic acid" compartment="ID_4" initialConcentration="100" substanceUnits="nM" hasOnlySubstanceUnits="false" boundaryCondition="false" constant="false">
        <annotation>
          <simcell:bo xmlns:simcell="http://li-jian.ibe.med.uni-muenchen.de/ns" type="Compound"/>
        </annotation>
      </species>
      <species id="ID_160354" name="3-Methylglutaconyl-CoA" compartment="ID_4" initialConcentration="100" substanceUnits="nM" hasOnlySubstanceUnits="false" boundaryCondition="false" constant="false">
        <annotation>
          <simcell:bo xmlns:simcell="http://li-jian.ibe.med.uni-muenchen.de/ns" type="Compound"/>
        </annotation>
      </species>
      <species id="ID_160357" name="L-Isoleucine" compartment="ID_4" initialConcentration="100" substanceUnits="nM" hasOnlySubstanceUnits="false" boundaryCondition="false" constant="false">
        <annotation>
          <simcell:bo xmlns:simcell="http://li-jian.ibe.med.uni-muenchen.de/ns" type="Compound"/>
        </annotation>
      </species>
      <species id="ID_160358" name="(S)-3-Methyl-2-oxopentanoic acid" compartment="ID_4" initialConcentration="100" substanceUnits="nM" hasOnlySubstanceUnits="false" boundaryCondition="false" constant="false">
        <annotation>
          <simcell:bo xmlns:simcell="http://li-jian.ibe.med.uni-muenchen.de/ns" type="Compound"/>
        </annotation>
      </species>
      <species id="ID_160361" name="2-Methylpropanoyl-CoA" compartment="ID_4" initialConcentration="100" substanceUnits="nM" hasOnlySubstanceUnits="false" boundaryCondition="false" constant="false">
        <annotation>
          <simcell:bo xmlns:simcell="http://li-jian.ibe.med.uni-muenchen.de/ns" type="Compound"/>
        </annotation>
      </species>
      <species id="ID_160362" name="2-Methylprop-2-enoyl-CoA" compartment="ID_4" initialConcentration="100" substanceUnits="nM" hasOnlySubstanceUnits="false" boundaryCondition="false" constant="false">
        <annotation>
          <simcell:bo xmlns:simcell="http://li-jian.ibe.med.uni-muenchen.de/ns" type="Compound"/>
        </annotation>
      </species>
      <species id="ID_160365" name="[Dihydrolipoyllysine-residue (2-methylpropanoyl)transferase]" compartment="ID_4" initialConcentration="100" substanceUnits="nM" hasOnlySubstanceUnits="false" boundaryCondition="false" constant="false">
        <annotation>
          <simcell:bo xmlns:simcell="http://li-jian.ibe.med.uni-muenchen.de/ns" type="Compound"/>
        </annotation>
      </species>
      <species id="ID_160368" name="(S)-2-Methylbutanoyl-CoA" compartment="ID_4" initialConcentration="100" substanceUnits="nM" hasOnlySubstanceUnits="false" boundaryCondition="false" constant="false">
        <annotation>
          <simcell:bo xmlns:simcell="http://li-jian.ibe.med.uni-muenchen.de/ns" type="Compound"/>
        </annotation>
      </species>
      <species id="ID_160369" name="2-Methylbut-2-enoyl-CoA" compartment="ID_4" initialConcentration="100" substanceUnits="nM" hasOnlySubstanceUnits="false" boundaryCondition="false" constant="false">
        <annotation>
          <simcell:bo xmlns:simcell="http://li-jian.ibe.med.uni-muenchen.de/ns" type="Compound"/>
        </annotation>
      </species>
      <species id="ID_160371" name="[Dihydrolipoyllysine-residue (2-methylpropanoyl)transferase]" compartment="ID_4" initialConcentration="100" substanceUnits="nM" hasOnlySubstanceUnits="false" boundaryCondition="false" constant="false">
        <annotation>
          <simcell:bo xmlns:simcell="http://li-jian.ibe.med.uni-muenchen.de/ns" type="Compound"/>
        </annotation>
      </species>
      <species id="ID_160373" name="Methylmalonate" compartment="ID_4" initialConcentration="100" substanceUnits="nM" hasOnlySubstanceUnits="false" boundaryCondition="false" constant="false">
        <annotation>
          <simcell:bo xmlns:simcell="http://li-jian.ibe.med.uni-muenchen.de/ns" type="Compound"/>
        </annotation>
      </species>
      <species id="ID_160376" name="3-Methylbutanoyl-CoA" compartment="ID_4" initialConcentration="100" substanceUnits="nM" hasOnlySubstanceUnits="false" boundaryCondition="false" constant="false">
        <annotation>
          <simcell:bo xmlns:simcell="http://li-jian.ibe.med.uni-muenchen.de/ns" type="Compound"/>
        </annotation>
      </species>
      <species id="ID_160377" name="3-Methylcrotonyl-CoA" compartment="ID_4" initialConcentration="100" substanceUnits="nM" hasOnlySubstanceUnits="false" boundaryCondition="false" constant="false">
        <annotation>
          <simcell:bo xmlns:simcell="http://li-jian.ibe.med.uni-muenchen.de/ns" type="Compound"/>
        </annotation>
      </species>
      <species id="ID_160380" name="[Dihydrolipoyllysine-residue (2-methylpropanoyl)transferase]" compartment="ID_4" initialConcentration="100" substanceUnits="nM" hasOnlySubstanceUnits="false" boundaryCondition="false" constant="false">
        <annotation>
          <simcell:bo xmlns:simcell="http://li-jian.ibe.med.uni-muenchen.de/ns" type="Compound"/>
        </annotation>
      </species>
      <species id="ID_160382" name="3-Hydroxyisovaleryl-CoA" compartment="ID_4" initialConcentration="100" substanceUnits="nM" hasOnlySubstanceUnits="false" boundaryCondition="false" constant="false">
        <annotation>
          <simcell:bo xmlns:simcell="http://li-jian.ibe.med.uni-muenchen.de/ns" type="Compound"/>
        </annotation>
      </species>
      <species id="ID_160387" name="L-3-Amino-isobutanoate" compartment="ID_4" initialConcentration="100" substanceUnits="nM" hasOnlySubstanceUnits="false" boundaryCondition="false" constant="false">
        <annotation>
          <simcell:bo xmlns:simcell="http://li-jian.ibe.med.uni-muenchen.de/ns" type="Compound"/>
        </annotation>
      </species>
      <species id="ID_160389" name="(2S3S)-3-Hydroxy-2-methylbutanoyl-CoA" compartment="ID_4" initialConcentration="100" substanceUnits="nM" hasOnlySubstanceUnits="false" boundaryCondition="false" constant="false">
        <annotation>
          <simcell:bo xmlns:simcell="http://li-jian.ibe.med.uni-muenchen.de/ns" type="Compound"/>
        </annotation>
      </species>
      <species id="ID_160392" name="(S)-3-Hydroxyisobutyryl-CoA" compartment="ID_4" initialConcentration="100" substanceUnits="nM" hasOnlySubstanceUnits="false" boundaryCondition="false" constant="false">
        <annotation>
          <simcell:bo xmlns:simcell="http://li-jian.ibe.med.uni-muenchen.de/ns" type="Compound"/>
        </annotation>
      </species>
      <species id="ID_160394" name="(S)-3-Hydroxyisobutyrate" compartment="ID_4" initialConcentration="100" substanceUnits="nM" hasOnlySubstanceUnits="false" boundaryCondition="false" constant="false">
        <annotation>
          <simcell:bo xmlns:simcell="http://li-jian.ibe.med.uni-muenchen.de/ns" type="Compound"/>
        </annotation>
      </species>
      <species id="ID_160398" name="2-Methyl-1-hydroxypropyl-ThPP" compartment="ID_4" initialConcentration="100" substanceUnits="nM" hasOnlySubstanceUnits="false" boundaryCondition="false" constant="false">
        <annotation>
          <simcell:bo xmlns:simcell="http://li-jian.ibe.med.uni-muenchen.de/ns" type="Compound"/>
        </annotation>
      </species>
      <species id="ID_160403" name="3-Methyl-1-hydroxybutyl-ThPP" compartment="ID_4" initialConcentration="100" substanceUnits="nM" hasOnlySubstanceUnits="false" boundaryCondition="false" constant="false">
        <annotation>
          <simcell:bo xmlns:simcell="http://li-jian.ibe.med.uni-muenchen.de/ns" type="Compound"/>
        </annotation>
      </species>
      <species id="ID_160406" name="2-Methyl-1-hydroxybutyl-ThPP" compartment="ID_4" initialConcentration="100" substanceUnits="nM" hasOnlySubstanceUnits="false" boundaryCondition="false" constant="false">
        <annotation>
          <simcell:bo xmlns:simcell="http://li-jian.ibe.med.uni-muenchen.de/ns" type="Compound"/>
        </annotation>
      </species>
      <species id="ID_160412" name="Sarcosine" compartment="ID_4" initialConcentration="100" substanceUnits="nM" hasOnlySubstanceUnits="false" boundaryCondition="false" constant="false">
        <annotation>
          <simcell:bo xmlns:simcell="http://li-jian.ibe.med.uni-muenchen.de/ns" type="Compound"/>
        </annotation>
      </species>
      <species id="ID_160415" name="L-2-Amino-3-oxobutanoic acid" compartment="ID_4" initialConcentration="100" substanceUnits="nM" hasOnlySubstanceUnits="false" boundaryCondition="false" constant="false">
        <annotation>
          <simcell:bo xmlns:simcell="http://li-jian.ibe.med.uni-muenchen.de/ns" type="Compound"/>
        </annotation>
      </species>
      <species id="ID_160419" name="O-Phospho-L-serine" compartment="ID_4" initialConcentration="100" substanceUnits="nM" hasOnlySubstanceUnits="false" boundaryCondition="false" constant="false">
        <annotation>
          <simcell:bo xmlns:simcell="http://li-jian.ibe.med.uni-muenchen.de/ns" type="Compound"/>
        </annotation>
      </species>
      <species id="ID_160424" name="D-Serine" compartment="ID_4" initialConcentration="100" substanceUnits="nM" hasOnlySubstanceUnits="false" boundaryCondition="false" constant="false">
        <annotation>
          <simcell:bo xmlns:simcell="http://li-jian.ibe.med.uni-muenchen.de/ns" type="Compound"/>
        </annotation>
      </species>
      <species id="ID_160430" name="L-Threonine" compartment="ID_4" initialConcentration="100" substanceUnits="nM" hasOnlySubstanceUnits="false" boundaryCondition="false" constant="false">
        <annotation>
          <simcell:bo xmlns:simcell="http://li-jian.ibe.med.uni-muenchen.de/ns" type="Compound"/>
        </annotation>
      </species>
      <species id="ID_160433" name="Succinyl-CoA" compartment="ID_4" initialConcentration="100" substanceUnits="nM" hasOnlySubstanceUnits="false" boundaryCondition="false" constant="false">
        <annotation>
          <simcell:bo xmlns:simcell="http://li-jian.ibe.med.uni-muenchen.de/ns" type="Compound"/>
        </annotation>
      </species>
      <species id="ID_160434" name="5-Aminolevulinate" compartment="ID_4" initialConcentration="100" substanceUnits="nM" hasOnlySubstanceUnits="false" boundaryCondition="false" constant="false">
        <annotation>
          <simcell:bo xmlns:simcell="http://li-jian.ibe.med.uni-muenchen.de/ns" type="Compound"/>
        </annotation>
      </species>
      <species id="ID_160442" name="Choline" compartment="ID_4" initialConcentration="100" substanceUnits="nM" hasOnlySubstanceUnits="false" boundaryCondition="false" constant="false">
        <annotation>
          <simcell:bo xmlns:simcell="http://li-jian.ibe.med.uni-muenchen.de/ns" type="Compound"/>
        </annotation>
      </species>
      <species id="ID_160443" name="Betaine aldehyde" compartment="ID_4" initialConcentration="100" substanceUnits="nM" hasOnlySubstanceUnits="false" boundaryCondition="false" constant="false">
        <annotation>
          <simcell:bo xmlns:simcell="http://li-jian.ibe.med.uni-muenchen.de/ns" type="Compound"/>
        </annotation>
      </species>
      <species id="ID_160448" name="3-Phosphonooxypyruvate" compartment="ID_4" initialConcentration="100" substanceUnits="nM" hasOnlySubstanceUnits="false" boundaryCondition="false" constant="false">
        <annotation>
          <simcell:bo xmlns:simcell="http://li-jian.ibe.med.uni-muenchen.de/ns" type="Compound"/>
        </annotation>
      </species>
      <species id="ID_160453" name="Aminoacetone" compartment="ID_4" initialConcentration="100" substanceUnits="nM" hasOnlySubstanceUnits="false" boundaryCondition="false" constant="false">
        <annotation>
          <simcell:bo xmlns:simcell="http://li-jian.ibe.med.uni-muenchen.de/ns" type="Compound"/>
        </annotation>
      </species>
      <species id="ID_160457" name="Lipoylprotein" compartment="ID_4" initialConcentration="100" substanceUnits="nM" hasOnlySubstanceUnits="false" boundaryCondition="false" constant="false">
        <annotation>
          <simcell:bo xmlns:simcell="http://li-jian.ibe.med.uni-muenchen.de/ns" type="Compound"/>
        </annotation>
      </species>
      <species id="ID_160458" name="S-Aminomethyldihydrolipoylprotein" compartment="ID_4" initialConcentration="100" substanceUnits="nM" hasOnlySubstanceUnits="false" boundaryCondition="false" constant="false">
        <annotation>
          <simcell:bo xmlns:simcell="http://li-jian.ibe.med.uni-muenchen.de/ns" type="Compound"/>
        </annotation>
      </species>
      <species id="ID_160460" name="Dihydrolipoylprotein" compartment="ID_4" initialConcentration="100" substanceUnits="nM" hasOnlySubstanceUnits="false" boundaryCondition="false" constant="false">
        <annotation>
          <simcell:bo xmlns:simcell="http://li-jian.ibe.med.uni-muenchen.de/ns" type="Compound"/>
        </annotation>
      </species>
      <species id="ID_160624" name="TYR-1" compartment="ID_153698" initialConcentration="0" substanceUnits="nM" hasOnlySubstanceUnits="false" boundaryCondition="false" constant="false">
        <annotation>
          <simcell:bo xmlns:simcell="http://li-jian.ibe.med.uni-muenchen.de/ns" type="mRNA"/>
        </annotation>
      </species>
      <species id="ID_160743" name="CFTR-2" compartment="ID_153698" initialConcentration="0" substanceUnits="nM" hasOnlySubstanceUnits="false" boundaryCondition="false" constant="false">
        <annotation>
          <simcell:bo xmlns:simcell="http://li-jian.ibe.med.uni-muenchen.de/ns" type="mRNA"/>
        </annotation>
      </species>
      <species id="ID_160789" name="DBH-1" compartment="ID_153698" initialConcentration="0" substanceUnits="nM" hasOnlySubstanceUnits="false" boundaryCondition="false" constant="false">
        <annotation>
          <simcell:bo xmlns:simcell="http://li-jian.ibe.med.uni-muenchen.de/ns" type="mRNA"/>
        </annotation>
      </species>
      <species id="ID_160792" name="DBH-1" compartment="ID_4" initialConcentration="0" substanceUnits="nM" hasOnlySubstanceUnits="false" boundaryCondition="false" constant="false">
        <annotation>
          <simcell:bo xmlns:simcell="http://li-jian.ibe.med.uni-muenchen.de/ns" type="Protein"/>
        </annotation>
      </species>
      <species id="ID_160938" name="beta-Alanyl-N(pi)-methyl-L-histidine" compartment="ID_4" initialConcentration="100" substanceUnits="nM" hasOnlySubstanceUnits="false" boundaryCondition="false" constant="false">
        <annotation>
          <simcell:bo xmlns:simcell="http://li-jian.ibe.med.uni-muenchen.de/ns" type="Compound"/>
        </annotation>
      </species>
      <species id="ID_160947" name="UDP-glucose" compartment="ID_4" initialConcentration="100" substanceUnits="nM" hasOnlySubstanceUnits="false" boundaryCondition="false" constant="false">
        <annotation>
          <simcell:bo xmlns:simcell="http://li-jian.ibe.med.uni-muenchen.de/ns" type="Compound"/>
        </annotation>
      </species>
      <species id="ID_160951" name="GDP-mannose" compartment="ID_4" initialConcentration="100" substanceUnits="nM" hasOnlySubstanceUnits="false" boundaryCondition="false" constant="false">
        <annotation>
          <simcell:bo xmlns:simcell="http://li-jian.ibe.med.uni-muenchen.de/ns" type="Compound"/>
        </annotation>
      </species>
      <species id="ID_160980" name="D-Mannose" compartment="ID_4" initialConcentration="100" substanceUnits="nM" hasOnlySubstanceUnits="false" boundaryCondition="false" constant="false">
        <annotation>
          <simcell:bo xmlns:simcell="http://li-jian.ibe.med.uni-muenchen.de/ns" type="Compound"/>
        </annotation>
      </species>
      <species id="ID_161031" name="D-Galactose" compartment="ID_4" initialConcentration="100" substanceUnits="nM" hasOnlySubstanceUnits="false" boundaryCondition="false" constant="false">
        <annotation>
          <simcell:bo xmlns:simcell="http://li-jian.ibe.med.uni-muenchen.de/ns" type="Compound"/>
        </annotation>
      </species>
      <species id="ID_161149" name="Sulfate" compartment="ID_4" initialConcentration="100" substanceUnits="nM" hasOnlySubstanceUnits="false" boundaryCondition="false" constant="false">
        <annotation>
          <simcell:bo xmlns:simcell="http://li-jian.ibe.med.uni-muenchen.de/ns" type="Compound"/>
        </annotation>
      </species>
      <species id="ID_161169" name="D-Glucuronate" compartment="ID_4" initialConcentration="100" substanceUnits="nM" hasOnlySubstanceUnits="false" boundaryCondition="false" constant="false">
        <annotation>
          <simcell:bo xmlns:simcell="http://li-jian.ibe.med.uni-muenchen.de/ns" type="Compound"/>
        </annotation>
      </species>
      <species id="ID_161250" name="2-Oxobutanoate" compartment="ID_4" initialConcentration="100" substanceUnits="nM" hasOnlySubstanceUnits="false" boundaryCondition="false" constant="false">
        <annotation>
          <simcell:bo xmlns:simcell="http://li-jian.ibe.med.uni-muenchen.de/ns" type="Compound"/>
        </annotation>
      </species>
      <species id="ID_161268" name="Glutathione" compartment="ID_4" initialConcentration="100" substanceUnits="nM" hasOnlySubstanceUnits="false" boundaryCondition="false" constant="false">
        <annotation>
          <simcell:bo xmlns:simcell="http://li-jian.ibe.med.uni-muenchen.de/ns" type="Compound"/>
        </annotation>
      </species>
      <species id="ID_161274" name="Isocitrate" compartment="ID_4" initialConcentration="100" substanceUnits="nM" hasOnlySubstanceUnits="false" boundaryCondition="false" constant="false">
        <annotation>
          <simcell:bo xmlns:simcell="http://li-jian.ibe.med.uni-muenchen.de/ns" type="Compound"/>
        </annotation>
      </species>
      <species id="ID_161445" name="Acyl-carrier protein" compartment="ID_4" initialConcentration="100" substanceUnits="nM" hasOnlySubstanceUnits="false" boundaryCondition="false" constant="false">
        <annotation>
          <simcell:bo xmlns:simcell="http://li-jian.ibe.med.uni-muenchen.de/ns" type="Compound"/>
        </annotation>
      </species>
      <species id="ID_161567" name="Nicotinamide" compartment="ID_4" initialConcentration="100" substanceUnits="nM" hasOnlySubstanceUnits="false" boundaryCondition="false" constant="false">
        <annotation>
          <simcell:bo xmlns:simcell="http://li-jian.ibe.med.uni-muenchen.de/ns" type="Compound"/>
        </annotation>
      </species>
      <species id="ID_161571" name="Nicotinamide D-ribonucleotide" compartment="ID_4" initialConcentration="100" substanceUnits="nM" hasOnlySubstanceUnits="false" boundaryCondition="false" constant="false">
        <annotation>
          <simcell:bo xmlns:simcell="http://li-jian.ibe.med.uni-muenchen.de/ns" type="Compound"/>
        </annotation>
      </species>
      <species id="ID_161578" name="ADPribose 2-phosphate" compartment="ID_4" initialConcentration="100" substanceUnits="nM" hasOnlySubstanceUnits="false" boundaryCondition="false" constant="false">
        <annotation>
          <simcell:bo xmlns:simcell="http://li-jian.ibe.med.uni-muenchen.de/ns" type="Compound"/>
        </annotation>
      </species>
      <species id="ID_161585" name="1-Methylnicotinamide" compartment="ID_4" initialConcentration="100" substanceUnits="nM" hasOnlySubstanceUnits="false" boundaryCondition="false" constant="false">
        <annotation>
          <simcell:bo xmlns:simcell="http://li-jian.ibe.med.uni-muenchen.de/ns" type="Compound"/>
        </annotation>
      </species>
      <species id="ID_161590" name="N-Ribosylnicotinamide" compartment="ID_4" initialConcentration="100" substanceUnits="nM" hasOnlySubstanceUnits="false" boundaryCondition="false" constant="false">
        <annotation>
          <simcell:bo xmlns:simcell="http://li-jian.ibe.med.uni-muenchen.de/ns" type="Compound"/>
        </annotation>
      </species>
      <species id="ID_161592" name="Nicotinate D-ribonucleoside" compartment="ID_4" initialConcentration="100" substanceUnits="nM" hasOnlySubstanceUnits="false" boundaryCondition="false" constant="false">
        <annotation>
          <simcell:bo xmlns:simcell="http://li-jian.ibe.med.uni-muenchen.de/ns" type="Compound"/>
        </annotation>
      </species>
      <species id="ID_161593" name="Nicotinate" compartment="ID_4" initialConcentration="100" substanceUnits="nM" hasOnlySubstanceUnits="false" boundaryCondition="false" constant="false">
        <annotation>
          <simcell:bo xmlns:simcell="http://li-jian.ibe.med.uni-muenchen.de/ns" type="Compound"/>
        </annotation>
      </species>
      <species id="ID_161596" name="Nicotinate D-ribonucleotide" compartment="ID_4" initialConcentration="100" substanceUnits="nM" hasOnlySubstanceUnits="false" boundaryCondition="false" constant="false">
        <annotation>
          <simcell:bo xmlns:simcell="http://li-jian.ibe.med.uni-muenchen.de/ns" type="Compound"/>
        </annotation>
      </species>
      <species id="ID_161600" name="Quinolinate" compartment="ID_4" initialConcentration="100" substanceUnits="nM" hasOnlySubstanceUnits="false" boundaryCondition="false" constant="false">
        <annotation>
          <simcell:bo xmlns:simcell="http://li-jian.ibe.med.uni-muenchen.de/ns" type="Compound"/>
        </annotation>
      </species>
      <species id="ID_161603" name="N1-Methyl-4-pyridone-5-carboxamide" compartment="ID_4" initialConcentration="100" substanceUnits="nM" hasOnlySubstanceUnits="false" boundaryCondition="false" constant="false">
        <annotation>
          <simcell:bo xmlns:simcell="http://li-jian.ibe.med.uni-muenchen.de/ns" type="Compound"/>
        </annotation>
      </species>
      <species id="ID_161605" name="N1-Methyl-2-pyridone-5-carboxamide" compartment="ID_4" initialConcentration="100" substanceUnits="nM" hasOnlySubstanceUnits="false" boundaryCondition="false" constant="false">
        <annotation>
          <simcell:bo xmlns:simcell="http://li-jian.ibe.med.uni-muenchen.de/ns" type="Compound"/>
        </annotation>
      </species>
      <species id="ID_161624" name="Acyl-CoA" compartment="ID_4" initialConcentration="100" substanceUnits="nM" hasOnlySubstanceUnits="false" boundaryCondition="false" constant="false">
        <annotation>
          <simcell:bo xmlns:simcell="http://li-jian.ibe.med.uni-muenchen.de/ns" type="Compound"/>
        </annotation>
      </species>
      <species id="ID_161725" name="Ubiquinone" compartment="ID_4" initialConcentration="100" substanceUnits="nM" hasOnlySubstanceUnits="false" boundaryCondition="false" constant="false">
        <annotation>
          <simcell:bo xmlns:simcell="http://li-jian.ibe.med.uni-muenchen.de/ns" type="Compound"/>
        </annotation>
      </species>
      <species id="ID_1619" name="C9orf95" compartment="ID_153698" initialConcentration="1" substanceUnits="nM" hasOnlySubstanceUnits="false" boundaryCondition="true" constant="true">
        <annotation>
          <simcell:bo xmlns:simcell="http://li-jian.ibe.med.uni-muenchen.de/ns" type="Gene"/>
        </annotation>
      </species>
      <species id="ID_161939" name="NOS2-1" compartment="ID_153698" initialConcentration="0" substanceUnits="nM" hasOnlySubstanceUnits="false" boundaryCondition="false" constant="false">
        <annotation>
          <simcell:bo xmlns:simcell="http://li-jian.ibe.med.uni-muenchen.de/ns" type="mRNA"/>
        </annotation>
      </species>
      <species id="ID_161959" name="GPI-3" compartment="ID_153698" initialConcentration="0" substanceUnits="nM" hasOnlySubstanceUnits="false" boundaryCondition="false" constant="false">
        <annotation>
          <simcell:bo xmlns:simcell="http://li-jian.ibe.med.uni-muenchen.de/ns" type="mRNA"/>
        </annotation>
      </species>
      <species id="ID_162036" name="HK2-1" compartment="ID_153698" initialConcentration="0" substanceUnits="nM" hasOnlySubstanceUnits="false" boundaryCondition="false" constant="false">
        <annotation>
          <simcell:bo xmlns:simcell="http://li-jian.ibe.med.uni-muenchen.de/ns" type="mRNA"/>
        </annotation>
      </species>
      <species id="ID_162040" name="HK1-11" compartment="ID_153698" initialConcentration="0" substanceUnits="nM" hasOnlySubstanceUnits="false" boundaryCondition="false" constant="false">
        <annotation>
          <simcell:bo xmlns:simcell="http://li-jian.ibe.med.uni-muenchen.de/ns" type="mRNA"/>
        </annotation>
      </species>
      <species id="ID_162043" name="HK1-11" compartment="ID_4" initialConcentration="0" substanceUnits="nM" hasOnlySubstanceUnits="false" boundaryCondition="false" constant="false">
        <annotation>
          <simcell:bo xmlns:simcell="http://li-jian.ibe.med.uni-muenchen.de/ns" type="Protein"/>
        </annotation>
      </species>
      <species id="ID_162046" name="HK2-1" compartment="ID_4" initialConcentration="0" substanceUnits="nM" hasOnlySubstanceUnits="false" boundaryCondition="false" constant="false">
        <annotation>
          <simcell:bo xmlns:simcell="http://li-jian.ibe.med.uni-muenchen.de/ns" type="Protein"/>
        </annotation>
      </species>
      <species id="ID_162050" name="ENO1-1" compartment="ID_153698" initialConcentration="0" substanceUnits="nM" hasOnlySubstanceUnits="false" boundaryCondition="false" constant="false">
        <annotation>
          <simcell:bo xmlns:simcell="http://li-jian.ibe.med.uni-muenchen.de/ns" type="mRNA"/>
        </annotation>
      </species>
      <species id="ID_162058" name="GAPDH-1" compartment="ID_153698" initialConcentration="0" substanceUnits="nM" hasOnlySubstanceUnits="false" boundaryCondition="false" constant="false">
        <annotation>
          <simcell:bo xmlns:simcell="http://li-jian.ibe.med.uni-muenchen.de/ns" type="mRNA"/>
        </annotation>
      </species>
      <species id="ID_162061" name="GAPDH-1" compartment="ID_4" initialConcentration="0" substanceUnits="nM" hasOnlySubstanceUnits="false" boundaryCondition="false" constant="false">
        <annotation>
          <simcell:bo xmlns:simcell="http://li-jian.ibe.med.uni-muenchen.de/ns" type="Protein"/>
        </annotation>
      </species>
      <species id="ID_162067" name="ENO1-1" compartment="ID_4" initialConcentration="0" substanceUnits="nM" hasOnlySubstanceUnits="false" boundaryCondition="false" constant="false">
        <annotation>
          <simcell:bo xmlns:simcell="http://li-jian.ibe.med.uni-muenchen.de/ns" type="Protein"/>
        </annotation>
      </species>
      <species id="ID_162071" name="LDHA-1" compartment="ID_153698" initialConcentration="0" substanceUnits="nM" hasOnlySubstanceUnits="false" boundaryCondition="false" constant="false">
        <annotation>
          <simcell:bo xmlns:simcell="http://li-jian.ibe.med.uni-muenchen.de/ns" type="mRNA"/>
        </annotation>
      </species>
      <species id="ID_162074" name="LDHA-1" compartment="ID_4" initialConcentration="0" substanceUnits="nM" hasOnlySubstanceUnits="false" boundaryCondition="false" constant="false">
        <annotation>
          <simcell:bo xmlns:simcell="http://li-jian.ibe.med.uni-muenchen.de/ns" type="Protein"/>
        </annotation>
      </species>
      <species id="ID_162078" name="PFKL-1" compartment="ID_153698" initialConcentration="0" substanceUnits="nM" hasOnlySubstanceUnits="false" boundaryCondition="false" constant="false">
        <annotation>
          <simcell:bo xmlns:simcell="http://li-jian.ibe.med.uni-muenchen.de/ns" type="mRNA"/>
        </annotation>
      </species>
      <species id="ID_162081" name="PFKL-1" compartment="ID_4" initialConcentration="0" substanceUnits="nM" hasOnlySubstanceUnits="false" boundaryCondition="false" constant="false">
        <annotation>
          <simcell:bo xmlns:simcell="http://li-jian.ibe.med.uni-muenchen.de/ns" type="Protein"/>
        </annotation>
      </species>
      <species id="ID_162085" name="PGK1-3" compartment="ID_153698" initialConcentration="0" substanceUnits="nM" hasOnlySubstanceUnits="false" boundaryCondition="false" constant="false">
        <annotation>
          <simcell:bo xmlns:simcell="http://li-jian.ibe.med.uni-muenchen.de/ns" type="mRNA"/>
        </annotation>
      </species>
      <species id="ID_162088" name="PGK1-3" compartment="ID_4" initialConcentration="0" substanceUnits="nM" hasOnlySubstanceUnits="false" boundaryCondition="false" constant="false">
        <annotation>
          <simcell:bo xmlns:simcell="http://li-jian.ibe.med.uni-muenchen.de/ns" type="Protein"/>
        </annotation>
      </species>
      <species id="ID_16209" name="LIPF" compartment="ID_153698" initialConcentration="1" substanceUnits="nM" hasOnlySubstanceUnits="false" boundaryCondition="true" constant="true">
        <annotation>
          <simcell:bo xmlns:simcell="http://li-jian.ibe.med.uni-muenchen.de/ns" type="Gene"/>
        </annotation>
      </species>
      <species id="ID_162096" name="PKM2-3" compartment="ID_153698" initialConcentration="0" substanceUnits="nM" hasOnlySubstanceUnits="false" boundaryCondition="false" constant="false">
        <annotation>
          <simcell:bo xmlns:simcell="http://li-jian.ibe.med.uni-muenchen.de/ns" type="mRNA"/>
        </annotation>
      </species>
      <species id="ID_162099" name="PKM2-3" compartment="ID_4" initialConcentration="0" substanceUnits="nM" hasOnlySubstanceUnits="false" boundaryCondition="false" constant="false">
        <annotation>
          <simcell:bo xmlns:simcell="http://li-jian.ibe.med.uni-muenchen.de/ns" type="Protein"/>
        </annotation>
      </species>
      <species id="ID_162131" name="NT5E-1" compartment="ID_153698" initialConcentration="0" substanceUnits="nM" hasOnlySubstanceUnits="false" boundaryCondition="false" constant="false">
        <annotation>
          <simcell:bo xmlns:simcell="http://li-jian.ibe.med.uni-muenchen.de/ns" type="mRNA"/>
        </annotation>
      </species>
      <species id="ID_162134" name="NT5E-1" compartment="ID_4" initialConcentration="0" substanceUnits="nM" hasOnlySubstanceUnits="false" boundaryCondition="false" constant="false">
        <annotation>
          <simcell:bo xmlns:simcell="http://li-jian.ibe.med.uni-muenchen.de/ns" type="Protein"/>
        </annotation>
      </species>
      <species id="ID_162604" name="D-Glucose 6-phosphate" compartment="ID_4" initialConcentration="100" substanceUnits="nM" hasOnlySubstanceUnits="false" boundaryCondition="false" constant="false">
        <annotation>
          <simcell:bo xmlns:simcell="http://li-jian.ibe.med.uni-muenchen.de/ns" type="Compound"/>
        </annotation>
      </species>
      <species id="ID_16281" name="NME5" compartment="ID_153698" initialConcentration="1" substanceUnits="nM" hasOnlySubstanceUnits="false" boundaryCondition="true" constant="true">
        <annotation>
          <simcell:bo xmlns:simcell="http://li-jian.ibe.med.uni-muenchen.de/ns" type="Gene"/>
        </annotation>
      </species>
      <species id="ID_162895" name="PDHA2-1" compartment="ID_153698" initialConcentration="0" substanceUnits="nM" hasOnlySubstanceUnits="false" boundaryCondition="false" constant="false">
        <annotation>
          <simcell:bo xmlns:simcell="http://li-jian.ibe.med.uni-muenchen.de/ns" type="mRNA"/>
        </annotation>
      </species>
      <species id="ID_162898" name="PDHA2-1" compartment="ID_4" initialConcentration="0" substanceUnits="nM" hasOnlySubstanceUnits="false" boundaryCondition="false" constant="false">
        <annotation>
          <simcell:bo xmlns:simcell="http://li-jian.ibe.med.uni-muenchen.de/ns" type="Protein"/>
        </annotation>
      </species>
      <species id="ID_163204" name="FASN-1" compartment="ID_153698" initialConcentration="0" substanceUnits="nM" hasOnlySubstanceUnits="false" boundaryCondition="false" constant="false">
        <annotation>
          <simcell:bo xmlns:simcell="http://li-jian.ibe.med.uni-muenchen.de/ns" type="mRNA"/>
        </annotation>
      </species>
      <species id="ID_163207" name="FASN-1" compartment="ID_4" initialConcentration="0" substanceUnits="nM" hasOnlySubstanceUnits="false" boundaryCondition="false" constant="false">
        <annotation>
          <simcell:bo xmlns:simcell="http://li-jian.ibe.med.uni-muenchen.de/ns" type="Protein"/>
        </annotation>
      </species>
      <species id="ID_163212" name="MCAT-1" compartment="ID_153698" initialConcentration="0" substanceUnits="nM" hasOnlySubstanceUnits="false" boundaryCondition="false" constant="false">
        <annotation>
          <simcell:bo xmlns:simcell="http://li-jian.ibe.med.uni-muenchen.de/ns" type="mRNA"/>
        </annotation>
      </species>
      <species id="ID_163215" name="MCAT-1" compartment="ID_4" initialConcentration="0" substanceUnits="nM" hasOnlySubstanceUnits="false" boundaryCondition="false" constant="false">
        <annotation>
          <simcell:bo xmlns:simcell="http://li-jian.ibe.med.uni-muenchen.de/ns" type="Protein"/>
        </annotation>
      </species>
      <species id="ID_163220" name="OLAH-1" compartment="ID_153698" initialConcentration="0" substanceUnits="nM" hasOnlySubstanceUnits="false" boundaryCondition="false" constant="false">
        <annotation>
          <simcell:bo xmlns:simcell="http://li-jian.ibe.med.uni-muenchen.de/ns" type="mRNA"/>
        </annotation>
      </species>
      <species id="ID_163223" name="OLAH-1" compartment="ID_4" initialConcentration="0" substanceUnits="nM" hasOnlySubstanceUnits="false" boundaryCondition="false" constant="false">
        <annotation>
          <simcell:bo xmlns:simcell="http://li-jian.ibe.med.uni-muenchen.de/ns" type="Protein"/>
        </annotation>
      </species>
      <species id="ID_163230" name="OXSM-3" compartment="ID_153698" initialConcentration="0" substanceUnits="nM" hasOnlySubstanceUnits="false" boundaryCondition="false" constant="false">
        <annotation>
          <simcell:bo xmlns:simcell="http://li-jian.ibe.med.uni-muenchen.de/ns" type="mRNA"/>
        </annotation>
      </species>
      <species id="ID_163233" name="OXSM-3" compartment="ID_4" initialConcentration="0" substanceUnits="nM" hasOnlySubstanceUnits="false" boundaryCondition="false" constant="false">
        <annotation>
          <simcell:bo xmlns:simcell="http://li-jian.ibe.med.uni-muenchen.de/ns" type="Protein"/>
        </annotation>
      </species>
      <species id="ID_163239" name="ACACA-1" compartment="ID_153698" initialConcentration="0" substanceUnits="nM" hasOnlySubstanceUnits="false" boundaryCondition="false" constant="false">
        <annotation>
          <simcell:bo xmlns:simcell="http://li-jian.ibe.med.uni-muenchen.de/ns" type="mRNA"/>
        </annotation>
      </species>
      <species id="ID_163246" name="ACACB-1" compartment="ID_153698" initialConcentration="0" substanceUnits="nM" hasOnlySubstanceUnits="false" boundaryCondition="false" constant="false">
        <annotation>
          <simcell:bo xmlns:simcell="http://li-jian.ibe.med.uni-muenchen.de/ns" type="mRNA"/>
        </annotation>
      </species>
      <species id="ID_163249" name="ACACB-1" compartment="ID_4" initialConcentration="0" substanceUnits="nM" hasOnlySubstanceUnits="false" boundaryCondition="false" constant="false">
        <annotation>
          <simcell:bo xmlns:simcell="http://li-jian.ibe.med.uni-muenchen.de/ns" type="Protein"/>
        </annotation>
      </species>
      <species id="ID_163279" name="3-Oxostearoyl-[acp]" compartment="ID_4" initialConcentration="100" substanceUnits="nM" hasOnlySubstanceUnits="false" boundaryCondition="false" constant="false">
        <annotation>
          <simcell:bo xmlns:simcell="http://li-jian.ibe.med.uni-muenchen.de/ns" type="Compound"/>
        </annotation>
      </species>
      <species id="ID_163281" name="Tetradecanoic acid" compartment="ID_4" initialConcentration="100" substanceUnits="nM" hasOnlySubstanceUnits="false" boundaryCondition="false" constant="false">
        <annotation>
          <simcell:bo xmlns:simcell="http://li-jian.ibe.med.uni-muenchen.de/ns" type="Compound"/>
        </annotation>
      </species>
      <species id="ID_163290" name="ACAA1-2" compartment="ID_153698" initialConcentration="0" substanceUnits="nM" hasOnlySubstanceUnits="false" boundaryCondition="false" constant="false">
        <annotation>
          <simcell:bo xmlns:simcell="http://li-jian.ibe.med.uni-muenchen.de/ns" type="mRNA"/>
        </annotation>
      </species>
      <species id="ID_163296" name="ACAT2-1" compartment="ID_153698" initialConcentration="0" substanceUnits="nM" hasOnlySubstanceUnits="false" boundaryCondition="false" constant="false">
        <annotation>
          <simcell:bo xmlns:simcell="http://li-jian.ibe.med.uni-muenchen.de/ns" type="mRNA"/>
        </annotation>
      </species>
      <species id="ID_163299" name="ACAT2-1" compartment="ID_4" initialConcentration="0" substanceUnits="nM" hasOnlySubstanceUnits="false" boundaryCondition="false" constant="false">
        <annotation>
          <simcell:bo xmlns:simcell="http://li-jian.ibe.med.uni-muenchen.de/ns" type="Protein"/>
        </annotation>
      </species>
      <species id="ID_163303" name="HADHB-1" compartment="ID_153698" initialConcentration="0" substanceUnits="nM" hasOnlySubstanceUnits="false" boundaryCondition="false" constant="false">
        <annotation>
          <simcell:bo xmlns:simcell="http://li-jian.ibe.med.uni-muenchen.de/ns" type="mRNA"/>
        </annotation>
      </species>
      <species id="ID_163309" name="ACAT1-1" compartment="ID_153698" initialConcentration="0" substanceUnits="nM" hasOnlySubstanceUnits="false" boundaryCondition="false" constant="false">
        <annotation>
          <simcell:bo xmlns:simcell="http://li-jian.ibe.med.uni-muenchen.de/ns" type="mRNA"/>
        </annotation>
      </species>
      <species id="ID_163312" name="ACAT1-1" compartment="ID_4" initialConcentration="0" substanceUnits="nM" hasOnlySubstanceUnits="false" boundaryCondition="false" constant="false">
        <annotation>
          <simcell:bo xmlns:simcell="http://li-jian.ibe.med.uni-muenchen.de/ns" type="Protein"/>
        </annotation>
      </species>
      <species id="ID_163316" name="ACAA2-1" compartment="ID_153698" initialConcentration="0" substanceUnits="nM" hasOnlySubstanceUnits="false" boundaryCondition="false" constant="false">
        <annotation>
          <simcell:bo xmlns:simcell="http://li-jian.ibe.med.uni-muenchen.de/ns" type="mRNA"/>
        </annotation>
      </species>
      <species id="ID_163319" name="ACAA2-1" compartment="ID_4" initialConcentration="0" substanceUnits="nM" hasOnlySubstanceUnits="false" boundaryCondition="false" constant="false">
        <annotation>
          <simcell:bo xmlns:simcell="http://li-jian.ibe.med.uni-muenchen.de/ns" type="Protein"/>
        </annotation>
      </species>
      <species id="ID_163389" name="Lauroyl-CoA" compartment="ID_4" initialConcentration="100" substanceUnits="nM" hasOnlySubstanceUnits="false" boundaryCondition="false" constant="false">
        <annotation>
          <simcell:bo xmlns:simcell="http://li-jian.ibe.med.uni-muenchen.de/ns" type="Compound"/>
        </annotation>
      </species>
      <species id="ID_163393" name="3-Oxopalmitoyl-CoA" compartment="ID_4" initialConcentration="100" substanceUnits="nM" hasOnlySubstanceUnits="false" boundaryCondition="false" constant="false">
        <annotation>
          <simcell:bo xmlns:simcell="http://li-jian.ibe.med.uni-muenchen.de/ns" type="Compound"/>
        </annotation>
      </species>
      <species id="ID_163396" name="ECHS1-1" compartment="ID_153698" initialConcentration="0" substanceUnits="nM" hasOnlySubstanceUnits="false" boundaryCondition="false" constant="false">
        <annotation>
          <simcell:bo xmlns:simcell="http://li-jian.ibe.med.uni-muenchen.de/ns" type="mRNA"/>
        </annotation>
      </species>
      <species id="ID_163399" name="ECHS1-1" compartment="ID_4" initialConcentration="0" substanceUnits="nM" hasOnlySubstanceUnits="false" boundaryCondition="false" constant="false">
        <annotation>
          <simcell:bo xmlns:simcell="http://li-jian.ibe.med.uni-muenchen.de/ns" type="Protein"/>
        </annotation>
      </species>
      <species id="ID_163403" name="EHHADH-1" compartment="ID_153698" initialConcentration="0" substanceUnits="nM" hasOnlySubstanceUnits="false" boundaryCondition="false" constant="false">
        <annotation>
          <simcell:bo xmlns:simcell="http://li-jian.ibe.med.uni-muenchen.de/ns" type="mRNA"/>
        </annotation>
      </species>
      <species id="ID_163406" name="EHHADH-1" compartment="ID_4" initialConcentration="0" substanceUnits="nM" hasOnlySubstanceUnits="false" boundaryCondition="false" constant="false">
        <annotation>
          <simcell:bo xmlns:simcell="http://li-jian.ibe.med.uni-muenchen.de/ns" type="Protein"/>
        </annotation>
      </species>
      <species id="ID_163410" name="HADHA-1" compartment="ID_153698" initialConcentration="0" substanceUnits="nM" hasOnlySubstanceUnits="false" boundaryCondition="false" constant="false">
        <annotation>
          <simcell:bo xmlns:simcell="http://li-jian.ibe.med.uni-muenchen.de/ns" type="mRNA"/>
        </annotation>
      </species>
      <species id="ID_163413" name="HADHA-1" compartment="ID_4" initialConcentration="0" substanceUnits="nM" hasOnlySubstanceUnits="false" boundaryCondition="false" constant="false">
        <annotation>
          <simcell:bo xmlns:simcell="http://li-jian.ibe.med.uni-muenchen.de/ns" type="Protein"/>
        </annotation>
      </species>
      <species id="ID_163418" name="HSD17B10-1" compartment="ID_153698" initialConcentration="0" substanceUnits="nM" hasOnlySubstanceUnits="false" boundaryCondition="false" constant="false">
        <annotation>
          <simcell:bo xmlns:simcell="http://li-jian.ibe.med.uni-muenchen.de/ns" type="mRNA"/>
        </annotation>
      </species>
      <species id="ID_163421" name="HSD17B10-1" compartment="ID_4" initialConcentration="0" substanceUnits="nM" hasOnlySubstanceUnits="false" boundaryCondition="false" constant="false">
        <annotation>
          <simcell:bo xmlns:simcell="http://li-jian.ibe.med.uni-muenchen.de/ns" type="Protein"/>
        </annotation>
      </species>
      <species id="ID_163425" name="HADH-1" compartment="ID_153698" initialConcentration="0" substanceUnits="nM" hasOnlySubstanceUnits="false" boundaryCondition="false" constant="false">
        <annotation>
          <simcell:bo xmlns:simcell="http://li-jian.ibe.med.uni-muenchen.de/ns" type="mRNA"/>
        </annotation>
      </species>
      <species id="ID_163428" name="HADH-1" compartment="ID_4" initialConcentration="0" substanceUnits="nM" hasOnlySubstanceUnits="false" boundaryCondition="false" constant="false">
        <annotation>
          <simcell:bo xmlns:simcell="http://li-jian.ibe.med.uni-muenchen.de/ns" type="Protein"/>
        </annotation>
      </species>
      <species id="ID_163432" name="HSD17B4-1" compartment="ID_153698" initialConcentration="0" substanceUnits="nM" hasOnlySubstanceUnits="false" boundaryCondition="false" constant="false">
        <annotation>
          <simcell:bo xmlns:simcell="http://li-jian.ibe.med.uni-muenchen.de/ns" type="mRNA"/>
        </annotation>
      </species>
      <species id="ID_163435" name="HSD17B4-1" compartment="ID_4" initialConcentration="0" substanceUnits="nM" hasOnlySubstanceUnits="false" boundaryCondition="false" constant="false">
        <annotation>
          <simcell:bo xmlns:simcell="http://li-jian.ibe.med.uni-muenchen.de/ns" type="Protein"/>
        </annotation>
      </species>
      <species id="ID_163459" name="Acetoacetyl-CoA" compartment="ID_4" initialConcentration="100" substanceUnits="nM" hasOnlySubstanceUnits="false" boundaryCondition="false" constant="false">
        <annotation>
          <simcell:bo xmlns:simcell="http://li-jian.ibe.med.uni-muenchen.de/ns" type="Compound"/>
        </annotation>
      </species>
      <species id="ID_163462" name="ADH7-1" compartment="ID_153698" initialConcentration="0" substanceUnits="nM" hasOnlySubstanceUnits="false" boundaryCondition="false" constant="false">
        <annotation>
          <simcell:bo xmlns:simcell="http://li-jian.ibe.med.uni-muenchen.de/ns" type="mRNA"/>
        </annotation>
      </species>
      <species id="ID_163465" name="ADH7-1" compartment="ID_4" initialConcentration="0" substanceUnits="nM" hasOnlySubstanceUnits="false" boundaryCondition="false" constant="false">
        <annotation>
          <simcell:bo xmlns:simcell="http://li-jian.ibe.med.uni-muenchen.de/ns" type="Protein"/>
        </annotation>
      </species>
      <species id="ID_163469" name="ADH1A-1" compartment="ID_153698" initialConcentration="0" substanceUnits="nM" hasOnlySubstanceUnits="false" boundaryCondition="false" constant="false">
        <annotation>
          <simcell:bo xmlns:simcell="http://li-jian.ibe.med.uni-muenchen.de/ns" type="mRNA"/>
        </annotation>
      </species>
      <species id="ID_163472" name="ADH1A-1" compartment="ID_4" initialConcentration="0" substanceUnits="nM" hasOnlySubstanceUnits="false" boundaryCondition="false" constant="false">
        <annotation>
          <simcell:bo xmlns:simcell="http://li-jian.ibe.med.uni-muenchen.de/ns" type="Protein"/>
        </annotation>
      </species>
      <species id="ID_163476" name="ADH1B-1" compartment="ID_153698" initialConcentration="0" substanceUnits="nM" hasOnlySubstanceUnits="false" boundaryCondition="false" constant="false">
        <annotation>
          <simcell:bo xmlns:simcell="http://li-jian.ibe.med.uni-muenchen.de/ns" type="mRNA"/>
        </annotation>
      </species>
      <species id="ID_163479" name="ADH1B-1" compartment="ID_4" initialConcentration="0" substanceUnits="nM" hasOnlySubstanceUnits="false" boundaryCondition="false" constant="false">
        <annotation>
          <simcell:bo xmlns:simcell="http://li-jian.ibe.med.uni-muenchen.de/ns" type="Protein"/>
        </annotation>
      </species>
      <species id="ID_163483" name="ADH6-2" compartment="ID_153698" initialConcentration="0" substanceUnits="nM" hasOnlySubstanceUnits="false" boundaryCondition="false" constant="false">
        <annotation>
          <simcell:bo xmlns:simcell="http://li-jian.ibe.med.uni-muenchen.de/ns" type="mRNA"/>
        </annotation>
      </species>
      <species id="ID_163486" name="ADH6-2" compartment="ID_4" initialConcentration="0" substanceUnits="nM" hasOnlySubstanceUnits="false" boundaryCondition="false" constant="false">
        <annotation>
          <simcell:bo xmlns:simcell="http://li-jian.ibe.med.uni-muenchen.de/ns" type="Protein"/>
        </annotation>
      </species>
      <species id="ID_163490" name="ADH5-1" compartment="ID_153698" initialConcentration="0" substanceUnits="nM" hasOnlySubstanceUnits="false" boundaryCondition="false" constant="false">
        <annotation>
          <simcell:bo xmlns:simcell="http://li-jian.ibe.med.uni-muenchen.de/ns" type="mRNA"/>
        </annotation>
      </species>
      <species id="ID_163493" name="ADH5-1" compartment="ID_4" initialConcentration="0" substanceUnits="nM" hasOnlySubstanceUnits="false" boundaryCondition="false" constant="false">
        <annotation>
          <simcell:bo xmlns:simcell="http://li-jian.ibe.med.uni-muenchen.de/ns" type="Protein"/>
        </annotation>
      </species>
      <species id="ID_163497" name="ADH1C-4" compartment="ID_153698" initialConcentration="0" substanceUnits="nM" hasOnlySubstanceUnits="false" boundaryCondition="false" constant="false">
        <annotation>
          <simcell:bo xmlns:simcell="http://li-jian.ibe.med.uni-muenchen.de/ns" type="mRNA"/>
        </annotation>
      </species>
      <species id="ID_163511" name="ADH4-1" compartment="ID_153698" initialConcentration="0" substanceUnits="nM" hasOnlySubstanceUnits="false" boundaryCondition="false" constant="false">
        <annotation>
          <simcell:bo xmlns:simcell="http://li-jian.ibe.med.uni-muenchen.de/ns" type="mRNA"/>
        </annotation>
      </species>
      <species id="ID_163514" name="ADH4-1" compartment="ID_4" initialConcentration="0" substanceUnits="nM" hasOnlySubstanceUnits="false" boundaryCondition="false" constant="false">
        <annotation>
          <simcell:bo xmlns:simcell="http://li-jian.ibe.med.uni-muenchen.de/ns" type="Protein"/>
        </annotation>
      </species>
      <species id="ID_163519" name="ALDH1B1-1" compartment="ID_153698" initialConcentration="0" substanceUnits="nM" hasOnlySubstanceUnits="false" boundaryCondition="false" constant="false">
        <annotation>
          <simcell:bo xmlns:simcell="http://li-jian.ibe.med.uni-muenchen.de/ns" type="mRNA"/>
        </annotation>
      </species>
      <species id="ID_163522" name="ALDH1B1-1" compartment="ID_4" initialConcentration="0" substanceUnits="nM" hasOnlySubstanceUnits="false" boundaryCondition="false" constant="false">
        <annotation>
          <simcell:bo xmlns:simcell="http://li-jian.ibe.med.uni-muenchen.de/ns" type="Protein"/>
        </annotation>
      </species>
      <species id="ID_163526" name="ALDH1A3-1" compartment="ID_153698" initialConcentration="0" substanceUnits="nM" hasOnlySubstanceUnits="false" boundaryCondition="false" constant="false">
        <annotation>
          <simcell:bo xmlns:simcell="http://li-jian.ibe.med.uni-muenchen.de/ns" type="mRNA"/>
        </annotation>
      </species>
      <species id="ID_163529" name="ALDH1A3-1" compartment="ID_4" initialConcentration="0" substanceUnits="nM" hasOnlySubstanceUnits="false" boundaryCondition="false" constant="false">
        <annotation>
          <simcell:bo xmlns:simcell="http://li-jian.ibe.med.uni-muenchen.de/ns" type="Protein"/>
        </annotation>
      </species>
      <species id="ID_163536" name="ALDH3B1-1" compartment="ID_153698" initialConcentration="0" substanceUnits="nM" hasOnlySubstanceUnits="false" boundaryCondition="false" constant="false">
        <annotation>
          <simcell:bo xmlns:simcell="http://li-jian.ibe.med.uni-muenchen.de/ns" type="mRNA"/>
        </annotation>
      </species>
      <species id="ID_163546" name="ALDH3A2-1" compartment="ID_153698" initialConcentration="0" substanceUnits="nM" hasOnlySubstanceUnits="false" boundaryCondition="false" constant="false">
        <annotation>
          <simcell:bo xmlns:simcell="http://li-jian.ibe.med.uni-muenchen.de/ns" type="mRNA"/>
        </annotation>
      </species>
      <species id="ID_163552" name="ALDH9A1-1" compartment="ID_153698" initialConcentration="0" substanceUnits="nM" hasOnlySubstanceUnits="false" boundaryCondition="false" constant="false">
        <annotation>
          <simcell:bo xmlns:simcell="http://li-jian.ibe.med.uni-muenchen.de/ns" type="mRNA"/>
        </annotation>
      </species>
      <species id="ID_163555" name="ALDH9A1-1" compartment="ID_4" initialConcentration="0" substanceUnits="nM" hasOnlySubstanceUnits="false" boundaryCondition="false" constant="false">
        <annotation>
          <simcell:bo xmlns:simcell="http://li-jian.ibe.med.uni-muenchen.de/ns" type="Protein"/>
        </annotation>
      </species>
      <species id="ID_163559" name="ALDH2-1" compartment="ID_153698" initialConcentration="0" substanceUnits="nM" hasOnlySubstanceUnits="false" boundaryCondition="false" constant="false">
        <annotation>
          <simcell:bo xmlns:simcell="http://li-jian.ibe.med.uni-muenchen.de/ns" type="mRNA"/>
        </annotation>
      </species>
      <species id="ID_163562" name="ALDH2-1" compartment="ID_4" initialConcentration="0" substanceUnits="nM" hasOnlySubstanceUnits="false" boundaryCondition="false" constant="false">
        <annotation>
          <simcell:bo xmlns:simcell="http://li-jian.ibe.med.uni-muenchen.de/ns" type="Protein"/>
        </annotation>
      </species>
      <species id="ID_163566" name="ALDH3A1-1" compartment="ID_153698" initialConcentration="0" substanceUnits="nM" hasOnlySubstanceUnits="false" boundaryCondition="false" constant="false">
        <annotation>
          <simcell:bo xmlns:simcell="http://li-jian.ibe.med.uni-muenchen.de/ns" type="mRNA"/>
        </annotation>
      </species>
      <species id="ID_163569" name="ALDH3A1-1" compartment="ID_4" initialConcentration="0" substanceUnits="nM" hasOnlySubstanceUnits="false" boundaryCondition="false" constant="false">
        <annotation>
          <simcell:bo xmlns:simcell="http://li-jian.ibe.med.uni-muenchen.de/ns" type="Protein"/>
        </annotation>
      </species>
      <species id="ID_163573" name="ALDH3B2-1" compartment="ID_153698" initialConcentration="0" substanceUnits="nM" hasOnlySubstanceUnits="false" boundaryCondition="false" constant="false">
        <annotation>
          <simcell:bo xmlns:simcell="http://li-jian.ibe.med.uni-muenchen.de/ns" type="mRNA"/>
        </annotation>
      </species>
      <species id="ID_163576" name="ALDH3B2-1" compartment="ID_4" initialConcentration="0" substanceUnits="nM" hasOnlySubstanceUnits="false" boundaryCondition="false" constant="false">
        <annotation>
          <simcell:bo xmlns:simcell="http://li-jian.ibe.med.uni-muenchen.de/ns" type="Protein"/>
        </annotation>
      </species>
      <species id="ID_163580" name="ALDH7A1-1" compartment="ID_153698" initialConcentration="0" substanceUnits="nM" hasOnlySubstanceUnits="false" boundaryCondition="false" constant="false">
        <annotation>
          <simcell:bo xmlns:simcell="http://li-jian.ibe.med.uni-muenchen.de/ns" type="mRNA"/>
        </annotation>
      </species>
      <species id="ID_163583" name="ALDH7A1-1" compartment="ID_4" initialConcentration="0" substanceUnits="nM" hasOnlySubstanceUnits="false" boundaryCondition="false" constant="false">
        <annotation>
          <simcell:bo xmlns:simcell="http://li-jian.ibe.med.uni-muenchen.de/ns" type="Protein"/>
        </annotation>
      </species>
      <species id="ID_163588" name="ACOX3-3" compartment="ID_153698" initialConcentration="0" substanceUnits="nM" hasOnlySubstanceUnits="false" boundaryCondition="false" constant="false">
        <annotation>
          <simcell:bo xmlns:simcell="http://li-jian.ibe.med.uni-muenchen.de/ns" type="mRNA"/>
        </annotation>
      </species>
      <species id="ID_163591" name="ACOX3-3" compartment="ID_4" initialConcentration="0" substanceUnits="nM" hasOnlySubstanceUnits="false" boundaryCondition="false" constant="false">
        <annotation>
          <simcell:bo xmlns:simcell="http://li-jian.ibe.med.uni-muenchen.de/ns" type="Protein"/>
        </annotation>
      </species>
      <species id="ID_163595" name="ACOX1-1" compartment="ID_153698" initialConcentration="0" substanceUnits="nM" hasOnlySubstanceUnits="false" boundaryCondition="false" constant="false">
        <annotation>
          <simcell:bo xmlns:simcell="http://li-jian.ibe.med.uni-muenchen.de/ns" type="mRNA"/>
        </annotation>
      </species>
      <species id="ID_163598" name="ACOX1-1" compartment="ID_4" initialConcentration="0" substanceUnits="nM" hasOnlySubstanceUnits="false" boundaryCondition="false" constant="false">
        <annotation>
          <simcell:bo xmlns:simcell="http://li-jian.ibe.med.uni-muenchen.de/ns" type="Protein"/>
        </annotation>
      </species>
      <species id="ID_163602" name="ACADM-1" compartment="ID_153698" initialConcentration="0" substanceUnits="nM" hasOnlySubstanceUnits="false" boundaryCondition="false" constant="false">
        <annotation>
          <simcell:bo xmlns:simcell="http://li-jian.ibe.med.uni-muenchen.de/ns" type="mRNA"/>
        </annotation>
      </species>
      <species id="ID_163605" name="ACADM-1" compartment="ID_4" initialConcentration="0" substanceUnits="nM" hasOnlySubstanceUnits="false" boundaryCondition="false" constant="false">
        <annotation>
          <simcell:bo xmlns:simcell="http://li-jian.ibe.med.uni-muenchen.de/ns" type="Protein"/>
        </annotation>
      </species>
      <species id="ID_163609" name="ACADS-1" compartment="ID_153698" initialConcentration="0" substanceUnits="nM" hasOnlySubstanceUnits="false" boundaryCondition="false" constant="false">
        <annotation>
          <simcell:bo xmlns:simcell="http://li-jian.ibe.med.uni-muenchen.de/ns" type="mRNA"/>
        </annotation>
      </species>
      <species id="ID_163612" name="ACADS-1" compartment="ID_4" initialConcentration="0" substanceUnits="nM" hasOnlySubstanceUnits="false" boundaryCondition="false" constant="false">
        <annotation>
          <simcell:bo xmlns:simcell="http://li-jian.ibe.med.uni-muenchen.de/ns" type="Protein"/>
        </annotation>
      </species>
      <species id="ID_163617" name="ACADL-1" compartment="ID_153698" initialConcentration="0" substanceUnits="nM" hasOnlySubstanceUnits="false" boundaryCondition="false" constant="false">
        <annotation>
          <simcell:bo xmlns:simcell="http://li-jian.ibe.med.uni-muenchen.de/ns" type="mRNA"/>
        </annotation>
      </species>
      <species id="ID_163620" name="ACADL-1" compartment="ID_4" initialConcentration="0" substanceUnits="nM" hasOnlySubstanceUnits="false" boundaryCondition="false" constant="false">
        <annotation>
          <simcell:bo xmlns:simcell="http://li-jian.ibe.med.uni-muenchen.de/ns" type="Protein"/>
        </annotation>
      </species>
      <species id="ID_163625" name="ACSL1-1" compartment="ID_153698" initialConcentration="0" substanceUnits="nM" hasOnlySubstanceUnits="false" boundaryCondition="false" constant="false">
        <annotation>
          <simcell:bo xmlns:simcell="http://li-jian.ibe.med.uni-muenchen.de/ns" type="mRNA"/>
        </annotation>
      </species>
      <species id="ID_163628" name="ACSL1-1" compartment="ID_4" initialConcentration="0" substanceUnits="nM" hasOnlySubstanceUnits="false" boundaryCondition="false" constant="false">
        <annotation>
          <simcell:bo xmlns:simcell="http://li-jian.ibe.med.uni-muenchen.de/ns" type="Protein"/>
        </annotation>
      </species>
      <species id="ID_163632" name="ACSBG2-1" compartment="ID_153698" initialConcentration="0" substanceUnits="nM" hasOnlySubstanceUnits="false" boundaryCondition="false" constant="false">
        <annotation>
          <simcell:bo xmlns:simcell="http://li-jian.ibe.med.uni-muenchen.de/ns" type="mRNA"/>
        </annotation>
      </species>
      <species id="ID_163635" name="ACSBG2-1" compartment="ID_4" initialConcentration="0" substanceUnits="nM" hasOnlySubstanceUnits="false" boundaryCondition="false" constant="false">
        <annotation>
          <simcell:bo xmlns:simcell="http://li-jian.ibe.med.uni-muenchen.de/ns" type="Protein"/>
        </annotation>
      </species>
      <species id="ID_163639" name="SLC27A2-1" compartment="ID_153698" initialConcentration="0" substanceUnits="nM" hasOnlySubstanceUnits="false" boundaryCondition="false" constant="false">
        <annotation>
          <simcell:bo xmlns:simcell="http://li-jian.ibe.med.uni-muenchen.de/ns" type="mRNA"/>
        </annotation>
      </species>
      <species id="ID_163642" name="SLC27A2-1" compartment="ID_4" initialConcentration="0" substanceUnits="nM" hasOnlySubstanceUnits="false" boundaryCondition="false" constant="false">
        <annotation>
          <simcell:bo xmlns:simcell="http://li-jian.ibe.med.uni-muenchen.de/ns" type="Protein"/>
        </annotation>
      </species>
      <species id="ID_163646" name="ACSL6-1" compartment="ID_153698" initialConcentration="0" substanceUnits="nM" hasOnlySubstanceUnits="false" boundaryCondition="false" constant="false">
        <annotation>
          <simcell:bo xmlns:simcell="http://li-jian.ibe.med.uni-muenchen.de/ns" type="mRNA"/>
        </annotation>
      </species>
      <species id="ID_163652" name="ACSL5-1" compartment="ID_153698" initialConcentration="0" substanceUnits="nM" hasOnlySubstanceUnits="false" boundaryCondition="false" constant="false">
        <annotation>
          <simcell:bo xmlns:simcell="http://li-jian.ibe.med.uni-muenchen.de/ns" type="mRNA"/>
        </annotation>
      </species>
      <species id="ID_163655" name="ACSL5-1" compartment="ID_4" initialConcentration="0" substanceUnits="nM" hasOnlySubstanceUnits="false" boundaryCondition="false" constant="false">
        <annotation>
          <simcell:bo xmlns:simcell="http://li-jian.ibe.med.uni-muenchen.de/ns" type="Protein"/>
        </annotation>
      </species>
      <species id="ID_163659" name="ACSL4-2" compartment="ID_153698" initialConcentration="0" substanceUnits="nM" hasOnlySubstanceUnits="false" boundaryCondition="false" constant="false">
        <annotation>
          <simcell:bo xmlns:simcell="http://li-jian.ibe.med.uni-muenchen.de/ns" type="mRNA"/>
        </annotation>
      </species>
      <species id="ID_163662" name="ACSL4-2" compartment="ID_4" initialConcentration="0" substanceUnits="nM" hasOnlySubstanceUnits="false" boundaryCondition="false" constant="false">
        <annotation>
          <simcell:bo xmlns:simcell="http://li-jian.ibe.med.uni-muenchen.de/ns" type="Protein"/>
        </annotation>
      </species>
      <species id="ID_163669" name="ACSL3-2" compartment="ID_4" initialConcentration="0" substanceUnits="nM" hasOnlySubstanceUnits="false" boundaryCondition="false" constant="false">
        <annotation>
          <simcell:bo xmlns:simcell="http://li-jian.ibe.med.uni-muenchen.de/ns" type="Protein"/>
        </annotation>
      </species>
      <species id="ID_163673" name="Reduced rubredoxin" compartment="ID_4" initialConcentration="100" substanceUnits="nM" hasOnlySubstanceUnits="false" boundaryCondition="false" constant="false">
        <annotation>
          <simcell:bo xmlns:simcell="http://li-jian.ibe.med.uni-muenchen.de/ns" type="Compound"/>
        </annotation>
      </species>
      <species id="ID_163674" name="Oxidized rubredoxin" compartment="ID_4" initialConcentration="100" substanceUnits="nM" hasOnlySubstanceUnits="false" boundaryCondition="false" constant="false">
        <annotation>
          <simcell:bo xmlns:simcell="http://li-jian.ibe.med.uni-muenchen.de/ns" type="Compound"/>
        </annotation>
      </species>
      <species id="ID_163676" name="CYP4A22-3" compartment="ID_153698" initialConcentration="0" substanceUnits="nM" hasOnlySubstanceUnits="false" boundaryCondition="false" constant="false">
        <annotation>
          <simcell:bo xmlns:simcell="http://li-jian.ibe.med.uni-muenchen.de/ns" type="mRNA"/>
        </annotation>
      </species>
      <species id="ID_163679" name="CYP4A22-3" compartment="ID_4" initialConcentration="0" substanceUnits="nM" hasOnlySubstanceUnits="false" boundaryCondition="false" constant="false">
        <annotation>
          <simcell:bo xmlns:simcell="http://li-jian.ibe.med.uni-muenchen.de/ns" type="Protein"/>
        </annotation>
      </species>
      <species id="ID_163683" name="CYP4A11-1" compartment="ID_153698" initialConcentration="0" substanceUnits="nM" hasOnlySubstanceUnits="false" boundaryCondition="false" constant="false">
        <annotation>
          <simcell:bo xmlns:simcell="http://li-jian.ibe.med.uni-muenchen.de/ns" type="mRNA"/>
        </annotation>
      </species>
      <species id="ID_163690" name="L-Carnitine" compartment="ID_4" initialConcentration="100" substanceUnits="nM" hasOnlySubstanceUnits="false" boundaryCondition="false" constant="false">
        <annotation>
          <simcell:bo xmlns:simcell="http://li-jian.ibe.med.uni-muenchen.de/ns" type="Compound"/>
        </annotation>
      </species>
      <species id="ID_163695" name="CPT1B-2" compartment="ID_4" initialConcentration="0" substanceUnits="nM" hasOnlySubstanceUnits="false" boundaryCondition="false" constant="false">
        <annotation>
          <simcell:bo xmlns:simcell="http://li-jian.ibe.med.uni-muenchen.de/ns" type="Protein"/>
        </annotation>
      </species>
      <species id="ID_163703" name="CPT1A-2" compartment="ID_153698" initialConcentration="0" substanceUnits="nM" hasOnlySubstanceUnits="false" boundaryCondition="false" constant="false">
        <annotation>
          <simcell:bo xmlns:simcell="http://li-jian.ibe.med.uni-muenchen.de/ns" type="mRNA"/>
        </annotation>
      </species>
      <species id="ID_163706" name="CPT1A-2" compartment="ID_4" initialConcentration="0" substanceUnits="nM" hasOnlySubstanceUnits="false" boundaryCondition="false" constant="false">
        <annotation>
          <simcell:bo xmlns:simcell="http://li-jian.ibe.med.uni-muenchen.de/ns" type="Protein"/>
        </annotation>
      </species>
      <species id="ID_163710" name="CPT1C-2" compartment="ID_153698" initialConcentration="0" substanceUnits="nM" hasOnlySubstanceUnits="false" boundaryCondition="false" constant="false">
        <annotation>
          <simcell:bo xmlns:simcell="http://li-jian.ibe.med.uni-muenchen.de/ns" type="mRNA"/>
        </annotation>
      </species>
      <species id="ID_163713" name="CPT1C-2" compartment="ID_4" initialConcentration="0" substanceUnits="nM" hasOnlySubstanceUnits="false" boundaryCondition="false" constant="false">
        <annotation>
          <simcell:bo xmlns:simcell="http://li-jian.ibe.med.uni-muenchen.de/ns" type="Protein"/>
        </annotation>
      </species>
      <species id="ID_163717" name="CPT2-1" compartment="ID_153698" initialConcentration="0" substanceUnits="nM" hasOnlySubstanceUnits="false" boundaryCondition="false" constant="false">
        <annotation>
          <simcell:bo xmlns:simcell="http://li-jian.ibe.med.uni-muenchen.de/ns" type="mRNA"/>
        </annotation>
      </species>
      <species id="ID_163720" name="CPT2-1" compartment="ID_4" initialConcentration="0" substanceUnits="nM" hasOnlySubstanceUnits="false" boundaryCondition="false" constant="false">
        <annotation>
          <simcell:bo xmlns:simcell="http://li-jian.ibe.med.uni-muenchen.de/ns" type="Protein"/>
        </annotation>
      </species>
      <species id="ID_163724" name="(S)-3-Hydroxybutanoyl-CoA" compartment="ID_4" initialConcentration="100" substanceUnits="nM" hasOnlySubstanceUnits="false" boundaryCondition="false" constant="false">
        <annotation>
          <simcell:bo xmlns:simcell="http://li-jian.ibe.med.uni-muenchen.de/ns" type="Compound"/>
        </annotation>
      </species>
      <species id="ID_163727" name="GCDH-2" compartment="ID_153698" initialConcentration="0" substanceUnits="nM" hasOnlySubstanceUnits="false" boundaryCondition="false" constant="false">
        <annotation>
          <simcell:bo xmlns:simcell="http://li-jian.ibe.med.uni-muenchen.de/ns" type="mRNA"/>
        </annotation>
      </species>
      <species id="ID_163730" name="GCDH-2" compartment="ID_4" initialConcentration="0" substanceUnits="nM" hasOnlySubstanceUnits="false" boundaryCondition="false" constant="false">
        <annotation>
          <simcell:bo xmlns:simcell="http://li-jian.ibe.med.uni-muenchen.de/ns" type="Protein"/>
        </annotation>
      </species>
      <species id="ID_163741" name="PECI-1" compartment="ID_153698" initialConcentration="0" substanceUnits="nM" hasOnlySubstanceUnits="false" boundaryCondition="false" constant="false">
        <annotation>
          <simcell:bo xmlns:simcell="http://li-jian.ibe.med.uni-muenchen.de/ns" type="mRNA"/>
        </annotation>
      </species>
      <species id="ID_163744" name="PECI-1" compartment="ID_4" initialConcentration="0" substanceUnits="nM" hasOnlySubstanceUnits="false" boundaryCondition="false" constant="false">
        <annotation>
          <simcell:bo xmlns:simcell="http://li-jian.ibe.med.uni-muenchen.de/ns" type="Protein"/>
        </annotation>
      </species>
      <species id="ID_163748" name="DCI-1" compartment="ID_153698" initialConcentration="0" substanceUnits="nM" hasOnlySubstanceUnits="false" boundaryCondition="false" constant="false">
        <annotation>
          <simcell:bo xmlns:simcell="http://li-jian.ibe.med.uni-muenchen.de/ns" type="mRNA"/>
        </annotation>
      </species>
      <species id="ID_163751" name="DCI-1" compartment="ID_4" initialConcentration="0" substanceUnits="nM" hasOnlySubstanceUnits="false" boundaryCondition="false" constant="false">
        <annotation>
          <simcell:bo xmlns:simcell="http://li-jian.ibe.med.uni-muenchen.de/ns" type="Protein"/>
        </annotation>
      </species>
      <species id="ID_163767" name="OXCT2-1" compartment="ID_153698" initialConcentration="0" substanceUnits="nM" hasOnlySubstanceUnits="false" boundaryCondition="false" constant="false">
        <annotation>
          <simcell:bo xmlns:simcell="http://li-jian.ibe.med.uni-muenchen.de/ns" type="mRNA"/>
        </annotation>
      </species>
      <species id="ID_163770" name="OXCT2-1" compartment="ID_4" initialConcentration="0" substanceUnits="nM" hasOnlySubstanceUnits="false" boundaryCondition="false" constant="false">
        <annotation>
          <simcell:bo xmlns:simcell="http://li-jian.ibe.med.uni-muenchen.de/ns" type="Protein"/>
        </annotation>
      </species>
      <species id="ID_163774" name="OXCT1-1" compartment="ID_153698" initialConcentration="0" substanceUnits="nM" hasOnlySubstanceUnits="false" boundaryCondition="false" constant="false">
        <annotation>
          <simcell:bo xmlns:simcell="http://li-jian.ibe.med.uni-muenchen.de/ns" type="mRNA"/>
        </annotation>
      </species>
      <species id="ID_163777" name="OXCT1-1" compartment="ID_4" initialConcentration="0" substanceUnits="nM" hasOnlySubstanceUnits="false" boundaryCondition="false" constant="false">
        <annotation>
          <simcell:bo xmlns:simcell="http://li-jian.ibe.med.uni-muenchen.de/ns" type="Protein"/>
        </annotation>
      </species>
      <species id="ID_163782" name="HMGCL-1" compartment="ID_153698" initialConcentration="0" substanceUnits="nM" hasOnlySubstanceUnits="false" boundaryCondition="false" constant="false">
        <annotation>
          <simcell:bo xmlns:simcell="http://li-jian.ibe.med.uni-muenchen.de/ns" type="mRNA"/>
        </annotation>
      </species>
      <species id="ID_163785" name="HMGCL-1" compartment="ID_4" initialConcentration="0" substanceUnits="nM" hasOnlySubstanceUnits="false" boundaryCondition="false" constant="false">
        <annotation>
          <simcell:bo xmlns:simcell="http://li-jian.ibe.med.uni-muenchen.de/ns" type="Protein"/>
        </annotation>
      </species>
      <species id="ID_163789" name="(R)-3-Hydroxybutanoate" compartment="ID_4" initialConcentration="100" substanceUnits="nM" hasOnlySubstanceUnits="false" boundaryCondition="false" constant="false">
        <annotation>
          <simcell:bo xmlns:simcell="http://li-jian.ibe.med.uni-muenchen.de/ns" type="Compound"/>
        </annotation>
      </species>
      <species id="ID_163791" name="BDH1-1" compartment="ID_153698" initialConcentration="0" substanceUnits="nM" hasOnlySubstanceUnits="false" boundaryCondition="false" constant="false">
        <annotation>
          <simcell:bo xmlns:simcell="http://li-jian.ibe.med.uni-muenchen.de/ns" type="mRNA"/>
        </annotation>
      </species>
      <species id="ID_163794" name="BDH1-1" compartment="ID_4" initialConcentration="0" substanceUnits="nM" hasOnlySubstanceUnits="false" boundaryCondition="false" constant="false">
        <annotation>
          <simcell:bo xmlns:simcell="http://li-jian.ibe.med.uni-muenchen.de/ns" type="Protein"/>
        </annotation>
      </species>
      <species id="ID_163798" name="BDH2-1" compartment="ID_153698" initialConcentration="0" substanceUnits="nM" hasOnlySubstanceUnits="false" boundaryCondition="false" constant="false">
        <annotation>
          <simcell:bo xmlns:simcell="http://li-jian.ibe.med.uni-muenchen.de/ns" type="mRNA"/>
        </annotation>
      </species>
      <species id="ID_163801" name="BDH2-1" compartment="ID_4" initialConcentration="0" substanceUnits="nM" hasOnlySubstanceUnits="false" boundaryCondition="false" constant="false">
        <annotation>
          <simcell:bo xmlns:simcell="http://li-jian.ibe.med.uni-muenchen.de/ns" type="Protein"/>
        </annotation>
      </species>
      <species id="ID_163809" name="HMGCS1-2" compartment="ID_4" initialConcentration="0" substanceUnits="nM" hasOnlySubstanceUnits="false" boundaryCondition="false" constant="false">
        <annotation>
          <simcell:bo xmlns:simcell="http://li-jian.ibe.med.uni-muenchen.de/ns" type="Protein"/>
        </annotation>
      </species>
      <species id="ID_163813" name="HMGCS2-1" compartment="ID_153698" initialConcentration="0" substanceUnits="nM" hasOnlySubstanceUnits="false" boundaryCondition="false" constant="false">
        <annotation>
          <simcell:bo xmlns:simcell="http://li-jian.ibe.med.uni-muenchen.de/ns" type="mRNA"/>
        </annotation>
      </species>
      <species id="ID_163816" name="HMGCS2-1" compartment="ID_4" initialConcentration="0" substanceUnits="nM" hasOnlySubstanceUnits="false" boundaryCondition="false" constant="false">
        <annotation>
          <simcell:bo xmlns:simcell="http://li-jian.ibe.med.uni-muenchen.de/ns" type="Protein"/>
        </annotation>
      </species>
      <species id="ID_16385" name="GK2" compartment="ID_153698" initialConcentration="1" substanceUnits="nM" hasOnlySubstanceUnits="false" boundaryCondition="true" constant="true">
        <annotation>
          <simcell:bo xmlns:simcell="http://li-jian.ibe.med.uni-muenchen.de/ns" type="Gene"/>
        </annotation>
      </species>
      <species id="ID_163872" name="CEL-1" compartment="ID_153698" initialConcentration="0" substanceUnits="nM" hasOnlySubstanceUnits="false" boundaryCondition="false" constant="false">
        <annotation>
          <simcell:bo xmlns:simcell="http://li-jian.ibe.med.uni-muenchen.de/ns" type="mRNA"/>
        </annotation>
      </species>
      <species id="ID_163875" name="CEL-1" compartment="ID_4" initialConcentration="0" substanceUnits="nM" hasOnlySubstanceUnits="false" boundaryCondition="false" constant="false">
        <annotation>
          <simcell:bo xmlns:simcell="http://li-jian.ibe.med.uni-muenchen.de/ns" type="Protein"/>
        </annotation>
      </species>
      <species id="ID_164280" name="Adenosine 3,5-bisphosphate" compartment="ID_4" initialConcentration="100" substanceUnits="nM" hasOnlySubstanceUnits="false" boundaryCondition="false" constant="false">
        <annotation>
          <simcell:bo xmlns:simcell="http://li-jian.ibe.med.uni-muenchen.de/ns" type="Compound"/>
        </annotation>
      </species>
      <species id="ID_164315" name="UGT2A1-1" compartment="ID_153698" initialConcentration="0" substanceUnits="nM" hasOnlySubstanceUnits="false" boundaryCondition="false" constant="false">
        <annotation>
          <simcell:bo xmlns:simcell="http://li-jian.ibe.med.uni-muenchen.de/ns" type="mRNA"/>
        </annotation>
      </species>
      <species id="ID_164318" name="UGT2A1-1" compartment="ID_4" initialConcentration="0" substanceUnits="nM" hasOnlySubstanceUnits="false" boundaryCondition="false" constant="false">
        <annotation>
          <simcell:bo xmlns:simcell="http://li-jian.ibe.med.uni-muenchen.de/ns" type="Protein"/>
        </annotation>
      </species>
      <species id="ID_164322" name="UGT1A6-1" compartment="ID_153698" initialConcentration="0" substanceUnits="nM" hasOnlySubstanceUnits="false" boundaryCondition="false" constant="false">
        <annotation>
          <simcell:bo xmlns:simcell="http://li-jian.ibe.med.uni-muenchen.de/ns" type="mRNA"/>
        </annotation>
      </species>
      <species id="ID_164328" name="UGT2B17-1" compartment="ID_153698" initialConcentration="0" substanceUnits="nM" hasOnlySubstanceUnits="false" boundaryCondition="false" constant="false">
        <annotation>
          <simcell:bo xmlns:simcell="http://li-jian.ibe.med.uni-muenchen.de/ns" type="mRNA"/>
        </annotation>
      </species>
      <species id="ID_164331" name="UGT2B17-1" compartment="ID_4" initialConcentration="0" substanceUnits="nM" hasOnlySubstanceUnits="false" boundaryCondition="false" constant="false">
        <annotation>
          <simcell:bo xmlns:simcell="http://li-jian.ibe.med.uni-muenchen.de/ns" type="Protein"/>
        </annotation>
      </species>
      <species id="ID_164335" name="UGT2B15-1" compartment="ID_153698" initialConcentration="0" substanceUnits="nM" hasOnlySubstanceUnits="false" boundaryCondition="false" constant="false">
        <annotation>
          <simcell:bo xmlns:simcell="http://li-jian.ibe.med.uni-muenchen.de/ns" type="mRNA"/>
        </annotation>
      </species>
      <species id="ID_164338" name="UGT2B15-1" compartment="ID_4" initialConcentration="0" substanceUnits="nM" hasOnlySubstanceUnits="false" boundaryCondition="false" constant="false">
        <annotation>
          <simcell:bo xmlns:simcell="http://li-jian.ibe.med.uni-muenchen.de/ns" type="Protein"/>
        </annotation>
      </species>
      <species id="ID_164342" name="UGT2B10-1" compartment="ID_153698" initialConcentration="0" substanceUnits="nM" hasOnlySubstanceUnits="false" boundaryCondition="false" constant="false">
        <annotation>
          <simcell:bo xmlns:simcell="http://li-jian.ibe.med.uni-muenchen.de/ns" type="mRNA"/>
        </annotation>
      </species>
      <species id="ID_164345" name="UGT2B10-1" compartment="ID_4" initialConcentration="0" substanceUnits="nM" hasOnlySubstanceUnits="false" boundaryCondition="false" constant="false">
        <annotation>
          <simcell:bo xmlns:simcell="http://li-jian.ibe.med.uni-muenchen.de/ns" type="Protein"/>
        </annotation>
      </species>
      <species id="ID_164349" name="UGT2B4-1" compartment="ID_153698" initialConcentration="0" substanceUnits="nM" hasOnlySubstanceUnits="false" boundaryCondition="false" constant="false">
        <annotation>
          <simcell:bo xmlns:simcell="http://li-jian.ibe.med.uni-muenchen.de/ns" type="mRNA"/>
        </annotation>
      </species>
      <species id="ID_164352" name="UGT2B4-1" compartment="ID_4" initialConcentration="0" substanceUnits="nM" hasOnlySubstanceUnits="false" boundaryCondition="false" constant="false">
        <annotation>
          <simcell:bo xmlns:simcell="http://li-jian.ibe.med.uni-muenchen.de/ns" type="Protein"/>
        </annotation>
      </species>
      <species id="ID_164356" name="UGT2B7-1" compartment="ID_153698" initialConcentration="0" substanceUnits="nM" hasOnlySubstanceUnits="false" boundaryCondition="false" constant="false">
        <annotation>
          <simcell:bo xmlns:simcell="http://li-jian.ibe.med.uni-muenchen.de/ns" type="mRNA"/>
        </annotation>
      </species>
      <species id="ID_164359" name="UGT2B7-1" compartment="ID_4" initialConcentration="0" substanceUnits="nM" hasOnlySubstanceUnits="false" boundaryCondition="false" constant="false">
        <annotation>
          <simcell:bo xmlns:simcell="http://li-jian.ibe.med.uni-muenchen.de/ns" type="Protein"/>
        </annotation>
      </species>
      <species id="ID_164363" name="UGT2A3-1" compartment="ID_153698" initialConcentration="0" substanceUnits="nM" hasOnlySubstanceUnits="false" boundaryCondition="false" constant="false">
        <annotation>
          <simcell:bo xmlns:simcell="http://li-jian.ibe.med.uni-muenchen.de/ns" type="mRNA"/>
        </annotation>
      </species>
      <species id="ID_164366" name="UGT2A3-1" compartment="ID_4" initialConcentration="0" substanceUnits="nM" hasOnlySubstanceUnits="false" boundaryCondition="false" constant="false">
        <annotation>
          <simcell:bo xmlns:simcell="http://li-jian.ibe.med.uni-muenchen.de/ns" type="Protein"/>
        </annotation>
      </species>
      <species id="ID_164370" name="UGT2B11-1" compartment="ID_153698" initialConcentration="0" substanceUnits="nM" hasOnlySubstanceUnits="false" boundaryCondition="false" constant="false">
        <annotation>
          <simcell:bo xmlns:simcell="http://li-jian.ibe.med.uni-muenchen.de/ns" type="mRNA"/>
        </annotation>
      </species>
      <species id="ID_164373" name="UGT2B11-1" compartment="ID_4" initialConcentration="0" substanceUnits="nM" hasOnlySubstanceUnits="false" boundaryCondition="false" constant="false">
        <annotation>
          <simcell:bo xmlns:simcell="http://li-jian.ibe.med.uni-muenchen.de/ns" type="Protein"/>
        </annotation>
      </species>
      <species id="ID_164377" name="UGT2B28-1" compartment="ID_153698" initialConcentration="0" substanceUnits="nM" hasOnlySubstanceUnits="false" boundaryCondition="false" constant="false">
        <annotation>
          <simcell:bo xmlns:simcell="http://li-jian.ibe.med.uni-muenchen.de/ns" type="mRNA"/>
        </annotation>
      </species>
      <species id="ID_164380" name="UGT2B28-1" compartment="ID_4" initialConcentration="0" substanceUnits="nM" hasOnlySubstanceUnits="false" boundaryCondition="false" constant="false">
        <annotation>
          <simcell:bo xmlns:simcell="http://li-jian.ibe.med.uni-muenchen.de/ns" type="Protein"/>
        </annotation>
      </species>
      <species id="ID_164490" name="COMT-1" compartment="ID_153698" initialConcentration="0" substanceUnits="nM" hasOnlySubstanceUnits="false" boundaryCondition="false" constant="false">
        <annotation>
          <simcell:bo xmlns:simcell="http://li-jian.ibe.med.uni-muenchen.de/ns" type="mRNA"/>
        </annotation>
      </species>
      <species id="ID_164493" name="COMT-1" compartment="ID_4" initialConcentration="0" substanceUnits="nM" hasOnlySubstanceUnits="false" boundaryCondition="false" constant="false">
        <annotation>
          <simcell:bo xmlns:simcell="http://li-jian.ibe.med.uni-muenchen.de/ns" type="Protein"/>
        </annotation>
      </species>
      <species id="ID_164584" name="Glycerol" compartment="ID_4" initialConcentration="100" substanceUnits="nM" hasOnlySubstanceUnits="false" boundaryCondition="false" constant="false">
        <annotation>
          <simcell:bo xmlns:simcell="http://li-jian.ibe.med.uni-muenchen.de/ns" type="Compound"/>
        </annotation>
      </species>
      <species id="ID_164586" name="GK-1" compartment="ID_153698" initialConcentration="0" substanceUnits="nM" hasOnlySubstanceUnits="false" boundaryCondition="false" constant="false">
        <annotation>
          <simcell:bo xmlns:simcell="http://li-jian.ibe.med.uni-muenchen.de/ns" type="mRNA"/>
        </annotation>
      </species>
      <species id="ID_164589" name="GK-1" compartment="ID_4" initialConcentration="0" substanceUnits="nM" hasOnlySubstanceUnits="false" boundaryCondition="false" constant="false">
        <annotation>
          <simcell:bo xmlns:simcell="http://li-jian.ibe.med.uni-muenchen.de/ns" type="Protein"/>
        </annotation>
      </species>
      <species id="ID_164593" name="GK2-1" compartment="ID_153698" initialConcentration="0" substanceUnits="nM" hasOnlySubstanceUnits="false" boundaryCondition="false" constant="false">
        <annotation>
          <simcell:bo xmlns:simcell="http://li-jian.ibe.med.uni-muenchen.de/ns" type="mRNA"/>
        </annotation>
      </species>
      <species id="ID_164596" name="GK2-1" compartment="ID_4" initialConcentration="0" substanceUnits="nM" hasOnlySubstanceUnits="false" boundaryCondition="false" constant="false">
        <annotation>
          <simcell:bo xmlns:simcell="http://li-jian.ibe.med.uni-muenchen.de/ns" type="Protein"/>
        </annotation>
      </species>
      <species id="ID_164600" name="1-Acyl-sn-glycerol 3-phosphate" compartment="ID_4" initialConcentration="100" substanceUnits="nM" hasOnlySubstanceUnits="false" boundaryCondition="false" constant="false">
        <annotation>
          <simcell:bo xmlns:simcell="http://li-jian.ibe.med.uni-muenchen.de/ns" type="Compound"/>
        </annotation>
      </species>
      <species id="ID_164602" name="AGPAT6-1" compartment="ID_153698" initialConcentration="0" substanceUnits="nM" hasOnlySubstanceUnits="false" boundaryCondition="false" constant="false">
        <annotation>
          <simcell:bo xmlns:simcell="http://li-jian.ibe.med.uni-muenchen.de/ns" type="mRNA"/>
        </annotation>
      </species>
      <species id="ID_164605" name="AGPAT6-1" compartment="ID_4" initialConcentration="0" substanceUnits="nM" hasOnlySubstanceUnits="false" boundaryCondition="false" constant="false">
        <annotation>
          <simcell:bo xmlns:simcell="http://li-jian.ibe.med.uni-muenchen.de/ns" type="Protein"/>
        </annotation>
      </species>
      <species id="ID_164609" name="GPAM-1" compartment="ID_153698" initialConcentration="0" substanceUnits="nM" hasOnlySubstanceUnits="false" boundaryCondition="false" constant="false">
        <annotation>
          <simcell:bo xmlns:simcell="http://li-jian.ibe.med.uni-muenchen.de/ns" type="mRNA"/>
        </annotation>
      </species>
      <species id="ID_164612" name="GPAM-1" compartment="ID_4" initialConcentration="0" substanceUnits="nM" hasOnlySubstanceUnits="false" boundaryCondition="false" constant="false">
        <annotation>
          <simcell:bo xmlns:simcell="http://li-jian.ibe.med.uni-muenchen.de/ns" type="Protein"/>
        </annotation>
      </species>
      <species id="ID_164616" name="GPAT2-1" compartment="ID_153698" initialConcentration="0" substanceUnits="nM" hasOnlySubstanceUnits="false" boundaryCondition="false" constant="false">
        <annotation>
          <simcell:bo xmlns:simcell="http://li-jian.ibe.med.uni-muenchen.de/ns" type="mRNA"/>
        </annotation>
      </species>
      <species id="ID_164619" name="GPAT2-1" compartment="ID_4" initialConcentration="0" substanceUnits="nM" hasOnlySubstanceUnits="false" boundaryCondition="false" constant="false">
        <annotation>
          <simcell:bo xmlns:simcell="http://li-jian.ibe.med.uni-muenchen.de/ns" type="Protein"/>
        </annotation>
      </species>
      <species id="ID_164623" name="AGPAT9-3" compartment="ID_153698" initialConcentration="0" substanceUnits="nM" hasOnlySubstanceUnits="false" boundaryCondition="false" constant="false">
        <annotation>
          <simcell:bo xmlns:simcell="http://li-jian.ibe.med.uni-muenchen.de/ns" type="mRNA"/>
        </annotation>
      </species>
      <species id="ID_164626" name="AGPAT9-3" compartment="ID_4" initialConcentration="0" substanceUnits="nM" hasOnlySubstanceUnits="false" boundaryCondition="false" constant="false">
        <annotation>
          <simcell:bo xmlns:simcell="http://li-jian.ibe.med.uni-muenchen.de/ns" type="Protein"/>
        </annotation>
      </species>
      <species id="ID_164630" name="Glycerone" compartment="ID_4" initialConcentration="100" substanceUnits="nM" hasOnlySubstanceUnits="false" boundaryCondition="false" constant="false">
        <annotation>
          <simcell:bo xmlns:simcell="http://li-jian.ibe.med.uni-muenchen.de/ns" type="Compound"/>
        </annotation>
      </species>
      <species id="ID_164631" name="Glycerone phosphate" compartment="ID_4" initialConcentration="100" substanceUnits="nM" hasOnlySubstanceUnits="false" boundaryCondition="false" constant="false">
        <annotation>
          <simcell:bo xmlns:simcell="http://li-jian.ibe.med.uni-muenchen.de/ns" type="Compound"/>
        </annotation>
      </species>
      <species id="ID_164633" name="DAK-1" compartment="ID_153698" initialConcentration="0" substanceUnits="nM" hasOnlySubstanceUnits="false" boundaryCondition="false" constant="false">
        <annotation>
          <simcell:bo xmlns:simcell="http://li-jian.ibe.med.uni-muenchen.de/ns" type="mRNA"/>
        </annotation>
      </species>
      <species id="ID_164636" name="DAK-1" compartment="ID_4" initialConcentration="0" substanceUnits="nM" hasOnlySubstanceUnits="false" boundaryCondition="false" constant="false">
        <annotation>
          <simcell:bo xmlns:simcell="http://li-jian.ibe.med.uni-muenchen.de/ns" type="Protein"/>
        </annotation>
      </species>
      <species id="ID_164640" name="D-Glyceraldehyde" compartment="ID_4" initialConcentration="100" substanceUnits="nM" hasOnlySubstanceUnits="false" boundaryCondition="false" constant="false">
        <annotation>
          <simcell:bo xmlns:simcell="http://li-jian.ibe.med.uni-muenchen.de/ns" type="Compound"/>
        </annotation>
      </species>
      <species id="ID_164642" name="AKR1B1-1" compartment="ID_153698" initialConcentration="0" substanceUnits="nM" hasOnlySubstanceUnits="false" boundaryCondition="false" constant="false">
        <annotation>
          <simcell:bo xmlns:simcell="http://li-jian.ibe.med.uni-muenchen.de/ns" type="mRNA"/>
        </annotation>
      </species>
      <species id="ID_164645" name="AKR1B1-1" compartment="ID_4" initialConcentration="0" substanceUnits="nM" hasOnlySubstanceUnits="false" boundaryCondition="false" constant="false">
        <annotation>
          <simcell:bo xmlns:simcell="http://li-jian.ibe.med.uni-muenchen.de/ns" type="Protein"/>
        </annotation>
      </species>
      <species id="ID_164650" name="AKR1A1-1" compartment="ID_153698" initialConcentration="0" substanceUnits="nM" hasOnlySubstanceUnits="false" boundaryCondition="false" constant="false">
        <annotation>
          <simcell:bo xmlns:simcell="http://li-jian.ibe.med.uni-muenchen.de/ns" type="mRNA"/>
        </annotation>
      </species>
      <species id="ID_164653" name="AKR1A1-1" compartment="ID_4" initialConcentration="0" substanceUnits="nM" hasOnlySubstanceUnits="false" boundaryCondition="false" constant="false">
        <annotation>
          <simcell:bo xmlns:simcell="http://li-jian.ibe.med.uni-muenchen.de/ns" type="Protein"/>
        </annotation>
      </species>
      <species id="ID_164658" name="LPL-1" compartment="ID_153698" initialConcentration="0" substanceUnits="nM" hasOnlySubstanceUnits="false" boundaryCondition="false" constant="false">
        <annotation>
          <simcell:bo xmlns:simcell="http://li-jian.ibe.med.uni-muenchen.de/ns" type="mRNA"/>
        </annotation>
      </species>
      <species id="ID_164661" name="LPL-1" compartment="ID_4" initialConcentration="0" substanceUnits="nM" hasOnlySubstanceUnits="false" boundaryCondition="false" constant="false">
        <annotation>
          <simcell:bo xmlns:simcell="http://li-jian.ibe.med.uni-muenchen.de/ns" type="Protein"/>
        </annotation>
      </species>
      <species id="ID_164665" name="1-Acylglycerol" compartment="ID_4" initialConcentration="100" substanceUnits="nM" hasOnlySubstanceUnits="false" boundaryCondition="false" constant="false">
        <annotation>
          <simcell:bo xmlns:simcell="http://li-jian.ibe.med.uni-muenchen.de/ns" type="Compound"/>
        </annotation>
      </species>
      <species id="ID_164667" name="ABHD12-3" compartment="ID_153698" initialConcentration="0" substanceUnits="nM" hasOnlySubstanceUnits="false" boundaryCondition="false" constant="false">
        <annotation>
          <simcell:bo xmlns:simcell="http://li-jian.ibe.med.uni-muenchen.de/ns" type="mRNA"/>
        </annotation>
      </species>
      <species id="ID_164670" name="ABHD12-3" compartment="ID_4" initialConcentration="0" substanceUnits="nM" hasOnlySubstanceUnits="false" boundaryCondition="false" constant="false">
        <annotation>
          <simcell:bo xmlns:simcell="http://li-jian.ibe.med.uni-muenchen.de/ns" type="Protein"/>
        </annotation>
      </species>
      <species id="ID_164674" name="MGLL-1" compartment="ID_153698" initialConcentration="0" substanceUnits="nM" hasOnlySubstanceUnits="false" boundaryCondition="false" constant="false">
        <annotation>
          <simcell:bo xmlns:simcell="http://li-jian.ibe.med.uni-muenchen.de/ns" type="mRNA"/>
        </annotation>
      </species>
      <species id="ID_164677" name="MGLL-1" compartment="ID_4" initialConcentration="0" substanceUnits="nM" hasOnlySubstanceUnits="false" boundaryCondition="false" constant="false">
        <annotation>
          <simcell:bo xmlns:simcell="http://li-jian.ibe.med.uni-muenchen.de/ns" type="Protein"/>
        </annotation>
      </species>
      <species id="ID_164681" name="ABHD6-1" compartment="ID_153698" initialConcentration="0" substanceUnits="nM" hasOnlySubstanceUnits="false" boundaryCondition="false" constant="false">
        <annotation>
          <simcell:bo xmlns:simcell="http://li-jian.ibe.med.uni-muenchen.de/ns" type="mRNA"/>
        </annotation>
      </species>
      <species id="ID_164684" name="ABHD6-1" compartment="ID_4" initialConcentration="0" substanceUnits="nM" hasOnlySubstanceUnits="false" boundaryCondition="false" constant="false">
        <annotation>
          <simcell:bo xmlns:simcell="http://li-jian.ibe.med.uni-muenchen.de/ns" type="Protein"/>
        </annotation>
      </species>
      <species id="ID_164688" name="D-Glycerate" compartment="ID_4" initialConcentration="100" substanceUnits="nM" hasOnlySubstanceUnits="false" boundaryCondition="false" constant="false">
        <annotation>
          <simcell:bo xmlns:simcell="http://li-jian.ibe.med.uni-muenchen.de/ns" type="Compound"/>
        </annotation>
      </species>
      <species id="ID_164690" name="GLYCTK-1" compartment="ID_153698" initialConcentration="0" substanceUnits="nM" hasOnlySubstanceUnits="false" boundaryCondition="false" constant="false">
        <annotation>
          <simcell:bo xmlns:simcell="http://li-jian.ibe.med.uni-muenchen.de/ns" type="mRNA"/>
        </annotation>
      </species>
      <species id="ID_164693" name="GLYCTK-1" compartment="ID_4" initialConcentration="0" substanceUnits="nM" hasOnlySubstanceUnits="false" boundaryCondition="false" constant="false">
        <annotation>
          <simcell:bo xmlns:simcell="http://li-jian.ibe.med.uni-muenchen.de/ns" type="Protein"/>
        </annotation>
      </species>
      <species id="ID_164698" name="Phosphatidate" compartment="ID_4" initialConcentration="100" substanceUnits="nM" hasOnlySubstanceUnits="false" boundaryCondition="false" constant="false">
        <annotation>
          <simcell:bo xmlns:simcell="http://li-jian.ibe.med.uni-muenchen.de/ns" type="Compound"/>
        </annotation>
      </species>
      <species id="ID_164700" name="PPAP2C-1" compartment="ID_153698" initialConcentration="0" substanceUnits="nM" hasOnlySubstanceUnits="false" boundaryCondition="false" constant="false">
        <annotation>
          <simcell:bo xmlns:simcell="http://li-jian.ibe.med.uni-muenchen.de/ns" type="mRNA"/>
        </annotation>
      </species>
      <species id="ID_164703" name="PPAP2C-1" compartment="ID_4" initialConcentration="0" substanceUnits="nM" hasOnlySubstanceUnits="false" boundaryCondition="false" constant="false">
        <annotation>
          <simcell:bo xmlns:simcell="http://li-jian.ibe.med.uni-muenchen.de/ns" type="Protein"/>
        </annotation>
      </species>
      <species id="ID_164707" name="PPAP2B-1" compartment="ID_153698" initialConcentration="0" substanceUnits="nM" hasOnlySubstanceUnits="false" boundaryCondition="false" constant="false">
        <annotation>
          <simcell:bo xmlns:simcell="http://li-jian.ibe.med.uni-muenchen.de/ns" type="mRNA"/>
        </annotation>
      </species>
      <species id="ID_164710" name="PPAP2B-1" compartment="ID_4" initialConcentration="0" substanceUnits="nM" hasOnlySubstanceUnits="false" boundaryCondition="false" constant="false">
        <annotation>
          <simcell:bo xmlns:simcell="http://li-jian.ibe.med.uni-muenchen.de/ns" type="Protein"/>
        </annotation>
      </species>
      <species id="ID_164714" name="PPAP2A-2" compartment="ID_153698" initialConcentration="0" substanceUnits="nM" hasOnlySubstanceUnits="false" boundaryCondition="false" constant="false">
        <annotation>
          <simcell:bo xmlns:simcell="http://li-jian.ibe.med.uni-muenchen.de/ns" type="mRNA"/>
        </annotation>
      </species>
      <species id="ID_164717" name="PPAP2A-2" compartment="ID_4" initialConcentration="0" substanceUnits="nM" hasOnlySubstanceUnits="false" boundaryCondition="false" constant="false">
        <annotation>
          <simcell:bo xmlns:simcell="http://li-jian.ibe.med.uni-muenchen.de/ns" type="Protein"/>
        </annotation>
      </species>
      <species id="ID_164722" name="DGKQ-1" compartment="ID_153698" initialConcentration="0" substanceUnits="nM" hasOnlySubstanceUnits="false" boundaryCondition="false" constant="false">
        <annotation>
          <simcell:bo xmlns:simcell="http://li-jian.ibe.med.uni-muenchen.de/ns" type="mRNA"/>
        </annotation>
      </species>
      <species id="ID_164725" name="DGKQ-1" compartment="ID_4" initialConcentration="0" substanceUnits="nM" hasOnlySubstanceUnits="false" boundaryCondition="false" constant="false">
        <annotation>
          <simcell:bo xmlns:simcell="http://li-jian.ibe.med.uni-muenchen.de/ns" type="Protein"/>
        </annotation>
      </species>
      <species id="ID_164729" name="DGKB-1" compartment="ID_153698" initialConcentration="0" substanceUnits="nM" hasOnlySubstanceUnits="false" boundaryCondition="false" constant="false">
        <annotation>
          <simcell:bo xmlns:simcell="http://li-jian.ibe.med.uni-muenchen.de/ns" type="mRNA"/>
        </annotation>
      </species>
      <species id="ID_164732" name="DGKB-1" compartment="ID_4" initialConcentration="0" substanceUnits="nM" hasOnlySubstanceUnits="false" boundaryCondition="false" constant="false">
        <annotation>
          <simcell:bo xmlns:simcell="http://li-jian.ibe.med.uni-muenchen.de/ns" type="Protein"/>
        </annotation>
      </species>
      <species id="ID_164736" name="DGKD-1" compartment="ID_153698" initialConcentration="0" substanceUnits="nM" hasOnlySubstanceUnits="false" boundaryCondition="false" constant="false">
        <annotation>
          <simcell:bo xmlns:simcell="http://li-jian.ibe.med.uni-muenchen.de/ns" type="mRNA"/>
        </annotation>
      </species>
      <species id="ID_164739" name="DGKD-1" compartment="ID_4" initialConcentration="0" substanceUnits="nM" hasOnlySubstanceUnits="false" boundaryCondition="false" constant="false">
        <annotation>
          <simcell:bo xmlns:simcell="http://li-jian.ibe.med.uni-muenchen.de/ns" type="Protein"/>
        </annotation>
      </species>
      <species id="ID_164746" name="DGKZ-2" compartment="ID_4" initialConcentration="0" substanceUnits="nM" hasOnlySubstanceUnits="false" boundaryCondition="false" constant="false">
        <annotation>
          <simcell:bo xmlns:simcell="http://li-jian.ibe.med.uni-muenchen.de/ns" type="Protein"/>
        </annotation>
      </species>
      <species id="ID_164750" name="DGKE-1" compartment="ID_153698" initialConcentration="0" substanceUnits="nM" hasOnlySubstanceUnits="false" boundaryCondition="false" constant="false">
        <annotation>
          <simcell:bo xmlns:simcell="http://li-jian.ibe.med.uni-muenchen.de/ns" type="mRNA"/>
        </annotation>
      </species>
      <species id="ID_164753" name="DGKE-1" compartment="ID_4" initialConcentration="0" substanceUnits="nM" hasOnlySubstanceUnits="false" boundaryCondition="false" constant="false">
        <annotation>
          <simcell:bo xmlns:simcell="http://li-jian.ibe.med.uni-muenchen.de/ns" type="Protein"/>
        </annotation>
      </species>
      <species id="ID_164757" name="DGKI-1" compartment="ID_153698" initialConcentration="0" substanceUnits="nM" hasOnlySubstanceUnits="false" boundaryCondition="false" constant="false">
        <annotation>
          <simcell:bo xmlns:simcell="http://li-jian.ibe.med.uni-muenchen.de/ns" type="mRNA"/>
        </annotation>
      </species>
      <species id="ID_164760" name="DGKI-1" compartment="ID_4" initialConcentration="0" substanceUnits="nM" hasOnlySubstanceUnits="false" boundaryCondition="false" constant="false">
        <annotation>
          <simcell:bo xmlns:simcell="http://li-jian.ibe.med.uni-muenchen.de/ns" type="Protein"/>
        </annotation>
      </species>
      <species id="ID_164764" name="DGKH-2" compartment="ID_153698" initialConcentration="0" substanceUnits="nM" hasOnlySubstanceUnits="false" boundaryCondition="false" constant="false">
        <annotation>
          <simcell:bo xmlns:simcell="http://li-jian.ibe.med.uni-muenchen.de/ns" type="mRNA"/>
        </annotation>
      </species>
      <species id="ID_164767" name="DGKH-2" compartment="ID_4" initialConcentration="0" substanceUnits="nM" hasOnlySubstanceUnits="false" boundaryCondition="false" constant="false">
        <annotation>
          <simcell:bo xmlns:simcell="http://li-jian.ibe.med.uni-muenchen.de/ns" type="Protein"/>
        </annotation>
      </species>
      <species id="ID_164771" name="DGKG-2" compartment="ID_153698" initialConcentration="0" substanceUnits="nM" hasOnlySubstanceUnits="false" boundaryCondition="false" constant="false">
        <annotation>
          <simcell:bo xmlns:simcell="http://li-jian.ibe.med.uni-muenchen.de/ns" type="mRNA"/>
        </annotation>
      </species>
      <species id="ID_164774" name="DGKG-2" compartment="ID_4" initialConcentration="0" substanceUnits="nM" hasOnlySubstanceUnits="false" boundaryCondition="false" constant="false">
        <annotation>
          <simcell:bo xmlns:simcell="http://li-jian.ibe.med.uni-muenchen.de/ns" type="Protein"/>
        </annotation>
      </species>
      <species id="ID_164778" name="DGKA-1" compartment="ID_153698" initialConcentration="0" substanceUnits="nM" hasOnlySubstanceUnits="false" boundaryCondition="false" constant="false">
        <annotation>
          <simcell:bo xmlns:simcell="http://li-jian.ibe.med.uni-muenchen.de/ns" type="mRNA"/>
        </annotation>
      </species>
      <species id="ID_164781" name="DGKA-1" compartment="ID_4" initialConcentration="0" substanceUnits="nM" hasOnlySubstanceUnits="false" boundaryCondition="false" constant="false">
        <annotation>
          <simcell:bo xmlns:simcell="http://li-jian.ibe.med.uni-muenchen.de/ns" type="Protein"/>
        </annotation>
      </species>
      <species id="ID_164786" name="AGPAT1-2" compartment="ID_153698" initialConcentration="0" substanceUnits="nM" hasOnlySubstanceUnits="false" boundaryCondition="false" constant="false">
        <annotation>
          <simcell:bo xmlns:simcell="http://li-jian.ibe.med.uni-muenchen.de/ns" type="mRNA"/>
        </annotation>
      </species>
      <species id="ID_164789" name="AGPAT1-2" compartment="ID_4" initialConcentration="0" substanceUnits="nM" hasOnlySubstanceUnits="false" boundaryCondition="false" constant="false">
        <annotation>
          <simcell:bo xmlns:simcell="http://li-jian.ibe.med.uni-muenchen.de/ns" type="Protein"/>
        </annotation>
      </species>
      <species id="ID_164793" name="AGPAT4-1" compartment="ID_153698" initialConcentration="0" substanceUnits="nM" hasOnlySubstanceUnits="false" boundaryCondition="false" constant="false">
        <annotation>
          <simcell:bo xmlns:simcell="http://li-jian.ibe.med.uni-muenchen.de/ns" type="mRNA"/>
        </annotation>
      </species>
      <species id="ID_164796" name="AGPAT4-1" compartment="ID_4" initialConcentration="0" substanceUnits="nM" hasOnlySubstanceUnits="false" boundaryCondition="false" constant="false">
        <annotation>
          <simcell:bo xmlns:simcell="http://li-jian.ibe.med.uni-muenchen.de/ns" type="Protein"/>
        </annotation>
      </species>
      <species id="ID_164800" name="AGPAT2-1" compartment="ID_153698" initialConcentration="0" substanceUnits="nM" hasOnlySubstanceUnits="false" boundaryCondition="false" constant="false">
        <annotation>
          <simcell:bo xmlns:simcell="http://li-jian.ibe.med.uni-muenchen.de/ns" type="mRNA"/>
        </annotation>
      </species>
      <species id="ID_164803" name="AGPAT2-1" compartment="ID_4" initialConcentration="0" substanceUnits="nM" hasOnlySubstanceUnits="false" boundaryCondition="false" constant="false">
        <annotation>
          <simcell:bo xmlns:simcell="http://li-jian.ibe.med.uni-muenchen.de/ns" type="Protein"/>
        </annotation>
      </species>
      <species id="ID_164807" name="AGPAT3-1" compartment="ID_153698" initialConcentration="0" substanceUnits="nM" hasOnlySubstanceUnits="false" boundaryCondition="false" constant="false">
        <annotation>
          <simcell:bo xmlns:simcell="http://li-jian.ibe.med.uni-muenchen.de/ns" type="mRNA"/>
        </annotation>
      </species>
      <species id="ID_164810" name="AGPAT3-1" compartment="ID_4" initialConcentration="0" substanceUnits="nM" hasOnlySubstanceUnits="false" boundaryCondition="false" constant="false">
        <annotation>
          <simcell:bo xmlns:simcell="http://li-jian.ibe.med.uni-muenchen.de/ns" type="Protein"/>
        </annotation>
      </species>
      <species id="ID_164814" name="MBOAT2-1" compartment="ID_153698" initialConcentration="0" substanceUnits="nM" hasOnlySubstanceUnits="false" boundaryCondition="false" constant="false">
        <annotation>
          <simcell:bo xmlns:simcell="http://li-jian.ibe.med.uni-muenchen.de/ns" type="mRNA"/>
        </annotation>
      </species>
      <species id="ID_164817" name="MBOAT2-1" compartment="ID_4" initialConcentration="0" substanceUnits="nM" hasOnlySubstanceUnits="false" boundaryCondition="false" constant="false">
        <annotation>
          <simcell:bo xmlns:simcell="http://li-jian.ibe.med.uni-muenchen.de/ns" type="Protein"/>
        </annotation>
      </species>
      <species id="ID_164821" name="ABHD5-1" compartment="ID_153698" initialConcentration="0" substanceUnits="nM" hasOnlySubstanceUnits="false" boundaryCondition="false" constant="false">
        <annotation>
          <simcell:bo xmlns:simcell="http://li-jian.ibe.med.uni-muenchen.de/ns" type="mRNA"/>
        </annotation>
      </species>
      <species id="ID_164824" name="ABHD5-1" compartment="ID_4" initialConcentration="0" substanceUnits="nM" hasOnlySubstanceUnits="false" boundaryCondition="false" constant="false">
        <annotation>
          <simcell:bo xmlns:simcell="http://li-jian.ibe.med.uni-muenchen.de/ns" type="Protein"/>
        </annotation>
      </species>
      <species id="ID_164828" name="LPCAT3-1" compartment="ID_153698" initialConcentration="0" substanceUnits="nM" hasOnlySubstanceUnits="false" boundaryCondition="false" constant="false">
        <annotation>
          <simcell:bo xmlns:simcell="http://li-jian.ibe.med.uni-muenchen.de/ns" type="mRNA"/>
        </annotation>
      </species>
      <species id="ID_164831" name="LPCAT3-1" compartment="ID_4" initialConcentration="0" substanceUnits="nM" hasOnlySubstanceUnits="false" boundaryCondition="false" constant="false">
        <annotation>
          <simcell:bo xmlns:simcell="http://li-jian.ibe.med.uni-muenchen.de/ns" type="Protein"/>
        </annotation>
      </species>
      <species id="ID_164835" name="LCLAT1-1" compartment="ID_153698" initialConcentration="0" substanceUnits="nM" hasOnlySubstanceUnits="false" boundaryCondition="false" constant="false">
        <annotation>
          <simcell:bo xmlns:simcell="http://li-jian.ibe.med.uni-muenchen.de/ns" type="mRNA"/>
        </annotation>
      </species>
      <species id="ID_164838" name="LCLAT1-1" compartment="ID_4" initialConcentration="0" substanceUnits="nM" hasOnlySubstanceUnits="false" boundaryCondition="false" constant="false">
        <annotation>
          <simcell:bo xmlns:simcell="http://li-jian.ibe.med.uni-muenchen.de/ns" type="Protein"/>
        </annotation>
      </species>
      <species id="ID_164843" name="PNLIPRP3-1" compartment="ID_153698" initialConcentration="0" substanceUnits="nM" hasOnlySubstanceUnits="false" boundaryCondition="false" constant="false">
        <annotation>
          <simcell:bo xmlns:simcell="http://li-jian.ibe.med.uni-muenchen.de/ns" type="mRNA"/>
        </annotation>
      </species>
      <species id="ID_164846" name="PNLIPRP3-1" compartment="ID_4" initialConcentration="0" substanceUnits="nM" hasOnlySubstanceUnits="false" boundaryCondition="false" constant="false">
        <annotation>
          <simcell:bo xmlns:simcell="http://li-jian.ibe.med.uni-muenchen.de/ns" type="Protein"/>
        </annotation>
      </species>
      <species id="ID_164850" name="PNLIPRP1-4" compartment="ID_153698" initialConcentration="0" substanceUnits="nM" hasOnlySubstanceUnits="false" boundaryCondition="false" constant="false">
        <annotation>
          <simcell:bo xmlns:simcell="http://li-jian.ibe.med.uni-muenchen.de/ns" type="mRNA"/>
        </annotation>
      </species>
      <species id="ID_164853" name="PNLIPRP1-4" compartment="ID_4" initialConcentration="0" substanceUnits="nM" hasOnlySubstanceUnits="false" boundaryCondition="false" constant="false">
        <annotation>
          <simcell:bo xmlns:simcell="http://li-jian.ibe.med.uni-muenchen.de/ns" type="Protein"/>
        </annotation>
      </species>
      <species id="ID_164857" name="AADAC-1" compartment="ID_153698" initialConcentration="0" substanceUnits="nM" hasOnlySubstanceUnits="false" boundaryCondition="false" constant="false">
        <annotation>
          <simcell:bo xmlns:simcell="http://li-jian.ibe.med.uni-muenchen.de/ns" type="mRNA"/>
        </annotation>
      </species>
      <species id="ID_164860" name="AADAC-1" compartment="ID_4" initialConcentration="0" substanceUnits="nM" hasOnlySubstanceUnits="false" boundaryCondition="false" constant="false">
        <annotation>
          <simcell:bo xmlns:simcell="http://li-jian.ibe.med.uni-muenchen.de/ns" type="Protein"/>
        </annotation>
      </species>
      <species id="ID_164864" name="LIPG-1" compartment="ID_153698" initialConcentration="0" substanceUnits="nM" hasOnlySubstanceUnits="false" boundaryCondition="false" constant="false">
        <annotation>
          <simcell:bo xmlns:simcell="http://li-jian.ibe.med.uni-muenchen.de/ns" type="mRNA"/>
        </annotation>
      </species>
      <species id="ID_164867" name="LIPG-1" compartment="ID_4" initialConcentration="0" substanceUnits="nM" hasOnlySubstanceUnits="false" boundaryCondition="false" constant="false">
        <annotation>
          <simcell:bo xmlns:simcell="http://li-jian.ibe.med.uni-muenchen.de/ns" type="Protein"/>
        </annotation>
      </species>
      <species id="ID_164871" name="PNLIP-1" compartment="ID_153698" initialConcentration="0" substanceUnits="nM" hasOnlySubstanceUnits="false" boundaryCondition="false" constant="false">
        <annotation>
          <simcell:bo xmlns:simcell="http://li-jian.ibe.med.uni-muenchen.de/ns" type="mRNA"/>
        </annotation>
      </species>
      <species id="ID_164874" name="PNLIP-1" compartment="ID_4" initialConcentration="0" substanceUnits="nM" hasOnlySubstanceUnits="false" boundaryCondition="false" constant="false">
        <annotation>
          <simcell:bo xmlns:simcell="http://li-jian.ibe.med.uni-muenchen.de/ns" type="Protein"/>
        </annotation>
      </species>
      <species id="ID_164878" name="PNPLA3-1" compartment="ID_153698" initialConcentration="0" substanceUnits="nM" hasOnlySubstanceUnits="false" boundaryCondition="false" constant="false">
        <annotation>
          <simcell:bo xmlns:simcell="http://li-jian.ibe.med.uni-muenchen.de/ns" type="mRNA"/>
        </annotation>
      </species>
      <species id="ID_164881" name="PNPLA3-1" compartment="ID_4" initialConcentration="0" substanceUnits="nM" hasOnlySubstanceUnits="false" boundaryCondition="false" constant="false">
        <annotation>
          <simcell:bo xmlns:simcell="http://li-jian.ibe.med.uni-muenchen.de/ns" type="Protein"/>
        </annotation>
      </species>
      <species id="ID_164888" name="PNLIPRP2-1" compartment="ID_153698" initialConcentration="0" substanceUnits="nM" hasOnlySubstanceUnits="false" boundaryCondition="false" constant="false">
        <annotation>
          <simcell:bo xmlns:simcell="http://li-jian.ibe.med.uni-muenchen.de/ns" type="mRNA"/>
        </annotation>
      </species>
      <species id="ID_164895" name="LIPC-1" compartment="ID_153698" initialConcentration="0" substanceUnits="nM" hasOnlySubstanceUnits="false" boundaryCondition="false" constant="false">
        <annotation>
          <simcell:bo xmlns:simcell="http://li-jian.ibe.med.uni-muenchen.de/ns" type="mRNA"/>
        </annotation>
      </species>
      <species id="ID_164898" name="LIPC-1" compartment="ID_4" initialConcentration="0" substanceUnits="nM" hasOnlySubstanceUnits="false" boundaryCondition="false" constant="false">
        <annotation>
          <simcell:bo xmlns:simcell="http://li-jian.ibe.med.uni-muenchen.de/ns" type="Protein"/>
        </annotation>
      </species>
      <species id="ID_164902" name="LIPF-1" compartment="ID_153698" initialConcentration="0" substanceUnits="nM" hasOnlySubstanceUnits="false" boundaryCondition="false" constant="false">
        <annotation>
          <simcell:bo xmlns:simcell="http://li-jian.ibe.med.uni-muenchen.de/ns" type="mRNA"/>
        </annotation>
      </species>
      <species id="ID_164905" name="LIPF-1" compartment="ID_4" initialConcentration="0" substanceUnits="nM" hasOnlySubstanceUnits="false" boundaryCondition="false" constant="false">
        <annotation>
          <simcell:bo xmlns:simcell="http://li-jian.ibe.med.uni-muenchen.de/ns" type="Protein"/>
        </annotation>
      </species>
      <species id="ID_164910" name="MOGAT3-1" compartment="ID_153698" initialConcentration="0" substanceUnits="nM" hasOnlySubstanceUnits="false" boundaryCondition="false" constant="false">
        <annotation>
          <simcell:bo xmlns:simcell="http://li-jian.ibe.med.uni-muenchen.de/ns" type="mRNA"/>
        </annotation>
      </species>
      <species id="ID_164913" name="MOGAT3-1" compartment="ID_4" initialConcentration="0" substanceUnits="nM" hasOnlySubstanceUnits="false" boundaryCondition="false" constant="false">
        <annotation>
          <simcell:bo xmlns:simcell="http://li-jian.ibe.med.uni-muenchen.de/ns" type="Protein"/>
        </annotation>
      </species>
      <species id="ID_164917" name="DGAT1-1" compartment="ID_153698" initialConcentration="0" substanceUnits="nM" hasOnlySubstanceUnits="false" boundaryCondition="false" constant="false">
        <annotation>
          <simcell:bo xmlns:simcell="http://li-jian.ibe.med.uni-muenchen.de/ns" type="mRNA"/>
        </annotation>
      </species>
      <species id="ID_164920" name="DGAT1-1" compartment="ID_4" initialConcentration="0" substanceUnits="nM" hasOnlySubstanceUnits="false" boundaryCondition="false" constant="false">
        <annotation>
          <simcell:bo xmlns:simcell="http://li-jian.ibe.med.uni-muenchen.de/ns" type="Protein"/>
        </annotation>
      </species>
      <species id="ID_164924" name="DGAT2-1" compartment="ID_153698" initialConcentration="0" substanceUnits="nM" hasOnlySubstanceUnits="false" boundaryCondition="false" constant="false">
        <annotation>
          <simcell:bo xmlns:simcell="http://li-jian.ibe.med.uni-muenchen.de/ns" type="mRNA"/>
        </annotation>
      </species>
      <species id="ID_164927" name="DGAT2-1" compartment="ID_4" initialConcentration="0" substanceUnits="nM" hasOnlySubstanceUnits="false" boundaryCondition="false" constant="false">
        <annotation>
          <simcell:bo xmlns:simcell="http://li-jian.ibe.med.uni-muenchen.de/ns" type="Protein"/>
        </annotation>
      </species>
      <species id="ID_164934" name="AGK-1" compartment="ID_153698" initialConcentration="0" substanceUnits="nM" hasOnlySubstanceUnits="false" boundaryCondition="false" constant="false">
        <annotation>
          <simcell:bo xmlns:simcell="http://li-jian.ibe.med.uni-muenchen.de/ns" type="mRNA"/>
        </annotation>
      </species>
      <species id="ID_164937" name="AGK-1" compartment="ID_4" initialConcentration="0" substanceUnits="nM" hasOnlySubstanceUnits="false" boundaryCondition="false" constant="false">
        <annotation>
          <simcell:bo xmlns:simcell="http://li-jian.ibe.med.uni-muenchen.de/ns" type="Protein"/>
        </annotation>
      </species>
      <species id="ID_164942" name="GLA-1" compartment="ID_153698" initialConcentration="0" substanceUnits="nM" hasOnlySubstanceUnits="false" boundaryCondition="false" constant="false">
        <annotation>
          <simcell:bo xmlns:simcell="http://li-jian.ibe.med.uni-muenchen.de/ns" type="mRNA"/>
        </annotation>
      </species>
      <species id="ID_164945" name="GLA-1" compartment="ID_4" initialConcentration="0" substanceUnits="nM" hasOnlySubstanceUnits="false" boundaryCondition="false" constant="false">
        <annotation>
          <simcell:bo xmlns:simcell="http://li-jian.ibe.med.uni-muenchen.de/ns" type="Protein"/>
        </annotation>
      </species>
      <species id="ID_165215" name="C17orf48-1" compartment="ID_153698" initialConcentration="0" substanceUnits="nM" hasOnlySubstanceUnits="false" boundaryCondition="false" constant="false">
        <annotation>
          <simcell:bo xmlns:simcell="http://li-jian.ibe.med.uni-muenchen.de/ns" type="mRNA"/>
        </annotation>
      </species>
      <species id="ID_165218" name="C17orf48-1" compartment="ID_4" initialConcentration="0" substanceUnits="nM" hasOnlySubstanceUnits="false" boundaryCondition="false" constant="false">
        <annotation>
          <simcell:bo xmlns:simcell="http://li-jian.ibe.med.uni-muenchen.de/ns" type="Protein"/>
        </annotation>
      </species>
      <species id="ID_16524" name="ATP10D" compartment="ID_153698" initialConcentration="1" substanceUnits="nM" hasOnlySubstanceUnits="false" boundaryCondition="true" constant="true">
        <annotation>
          <simcell:bo xmlns:simcell="http://li-jian.ibe.med.uni-muenchen.de/ns" type="Gene"/>
        </annotation>
      </species>
      <species id="ID_16527" name="NAALAD2" compartment="ID_153698" initialConcentration="1" substanceUnits="nM" hasOnlySubstanceUnits="false" boundaryCondition="true" constant="true">
        <annotation>
          <simcell:bo xmlns:simcell="http://li-jian.ibe.med.uni-muenchen.de/ns" type="Gene"/>
        </annotation>
      </species>
      <species id="ID_165355" name="CDP-diacylglycerol" compartment="ID_4" initialConcentration="100" substanceUnits="nM" hasOnlySubstanceUnits="false" boundaryCondition="false" constant="false">
        <annotation>
          <simcell:bo xmlns:simcell="http://li-jian.ibe.med.uni-muenchen.de/ns" type="Compound"/>
        </annotation>
      </species>
      <species id="ID_165380" name="1-Phosphatidyl-D-myo-inositol" compartment="ID_4" initialConcentration="100" substanceUnits="nM" hasOnlySubstanceUnits="false" boundaryCondition="false" constant="false">
        <annotation>
          <simcell:bo xmlns:simcell="http://li-jian.ibe.med.uni-muenchen.de/ns" type="Compound"/>
        </annotation>
      </species>
      <species id="ID_165382" name="CDIPT-1" compartment="ID_153698" initialConcentration="0" substanceUnits="nM" hasOnlySubstanceUnits="false" boundaryCondition="false" constant="false">
        <annotation>
          <simcell:bo xmlns:simcell="http://li-jian.ibe.med.uni-muenchen.de/ns" type="mRNA"/>
        </annotation>
      </species>
      <species id="ID_165385" name="CDIPT-1" compartment="ID_4" initialConcentration="0" substanceUnits="nM" hasOnlySubstanceUnits="false" boundaryCondition="false" constant="false">
        <annotation>
          <simcell:bo xmlns:simcell="http://li-jian.ibe.med.uni-muenchen.de/ns" type="Protein"/>
        </annotation>
      </species>
      <species id="ID_1654" name="CAD" compartment="ID_153698" initialConcentration="1" substanceUnits="nM" hasOnlySubstanceUnits="false" boundaryCondition="true" constant="true">
        <annotation>
          <simcell:bo xmlns:simcell="http://li-jian.ibe.med.uni-muenchen.de/ns" type="Gene"/>
        </annotation>
      </species>
      <species id="ID_165664" name="LCT-1" compartment="ID_153698" initialConcentration="0" substanceUnits="nM" hasOnlySubstanceUnits="false" boundaryCondition="false" constant="false">
        <annotation>
          <simcell:bo xmlns:simcell="http://li-jian.ibe.med.uni-muenchen.de/ns" type="mRNA"/>
        </annotation>
      </species>
      <species id="ID_165667" name="LCT-1" compartment="ID_4" initialConcentration="0" substanceUnits="nM" hasOnlySubstanceUnits="false" boundaryCondition="false" constant="false">
        <annotation>
          <simcell:bo xmlns:simcell="http://li-jian.ibe.med.uni-muenchen.de/ns" type="Protein"/>
        </annotation>
      </species>
      <species id="ID_16573" name="ADPGK" compartment="ID_153698" initialConcentration="1" substanceUnits="nM" hasOnlySubstanceUnits="false" boundaryCondition="true" constant="true">
        <annotation>
          <simcell:bo xmlns:simcell="http://li-jian.ibe.med.uni-muenchen.de/ns" type="Gene"/>
        </annotation>
      </species>
      <species id="ID_165742" name="GLB1-1" compartment="ID_153698" initialConcentration="0" substanceUnits="nM" hasOnlySubstanceUnits="false" boundaryCondition="false" constant="false">
        <annotation>
          <simcell:bo xmlns:simcell="http://li-jian.ibe.med.uni-muenchen.de/ns" type="mRNA"/>
        </annotation>
      </species>
      <species id="ID_165745" name="GLB1-1" compartment="ID_4" initialConcentration="0" substanceUnits="nM" hasOnlySubstanceUnits="false" boundaryCondition="false" constant="false">
        <annotation>
          <simcell:bo xmlns:simcell="http://li-jian.ibe.med.uni-muenchen.de/ns" type="Protein"/>
        </annotation>
      </species>
      <species id="ID_166154" name="PKLR-2" compartment="ID_4" initialConcentration="0" substanceUnits="nM" hasOnlySubstanceUnits="false" boundaryCondition="false" constant="false">
        <annotation>
          <simcell:bo xmlns:simcell="http://li-jian.ibe.med.uni-muenchen.de/ns" type="Protein"/>
        </annotation>
      </species>
      <species id="ID_16618" name="GYS1" compartment="ID_153698" initialConcentration="1" substanceUnits="nM" hasOnlySubstanceUnits="false" boundaryCondition="true" constant="true">
        <annotation>
          <simcell:bo xmlns:simcell="http://li-jian.ibe.med.uni-muenchen.de/ns" type="Gene"/>
        </annotation>
      </species>
      <species id="ID_166313" name="OXSM-4" compartment="ID_4" initialConcentration="0" substanceUnits="nM" hasOnlySubstanceUnits="false" boundaryCondition="false" constant="false">
        <annotation>
          <simcell:bo xmlns:simcell="http://li-jian.ibe.med.uni-muenchen.de/ns" type="Protein"/>
        </annotation>
      </species>
      <species id="ID_166317" name="PDHA1-1" compartment="ID_153698" initialConcentration="0" substanceUnits="nM" hasOnlySubstanceUnits="false" boundaryCondition="false" constant="false">
        <annotation>
          <simcell:bo xmlns:simcell="http://li-jian.ibe.med.uni-muenchen.de/ns" type="mRNA"/>
        </annotation>
      </species>
      <species id="ID_166320" name="PDHA1-1" compartment="ID_4" initialConcentration="0" substanceUnits="nM" hasOnlySubstanceUnits="false" boundaryCondition="false" constant="false">
        <annotation>
          <simcell:bo xmlns:simcell="http://li-jian.ibe.med.uni-muenchen.de/ns" type="Protein"/>
        </annotation>
      </species>
      <species id="ID_166324" name="PDHB-1" compartment="ID_153698" initialConcentration="0" substanceUnits="nM" hasOnlySubstanceUnits="false" boundaryCondition="false" constant="false">
        <annotation>
          <simcell:bo xmlns:simcell="http://li-jian.ibe.med.uni-muenchen.de/ns" type="mRNA"/>
        </annotation>
      </species>
      <species id="ID_166327" name="PDHB-1" compartment="ID_4" initialConcentration="0" substanceUnits="nM" hasOnlySubstanceUnits="false" boundaryCondition="false" constant="false">
        <annotation>
          <simcell:bo xmlns:simcell="http://li-jian.ibe.med.uni-muenchen.de/ns" type="Protein"/>
        </annotation>
      </species>
      <species id="ID_166333" name="ACSS1-1" compartment="ID_153698" initialConcentration="0" substanceUnits="nM" hasOnlySubstanceUnits="false" boundaryCondition="false" constant="false">
        <annotation>
          <simcell:bo xmlns:simcell="http://li-jian.ibe.med.uni-muenchen.de/ns" type="mRNA"/>
        </annotation>
      </species>
      <species id="ID_166336" name="ACSS1-1" compartment="ID_4" initialConcentration="0" substanceUnits="nM" hasOnlySubstanceUnits="false" boundaryCondition="false" constant="false">
        <annotation>
          <simcell:bo xmlns:simcell="http://li-jian.ibe.med.uni-muenchen.de/ns" type="Protein"/>
        </annotation>
      </species>
      <species id="ID_166340" name="ACSS2-4" compartment="ID_153698" initialConcentration="0" substanceUnits="nM" hasOnlySubstanceUnits="false" boundaryCondition="false" constant="false">
        <annotation>
          <simcell:bo xmlns:simcell="http://li-jian.ibe.med.uni-muenchen.de/ns" type="mRNA"/>
        </annotation>
      </species>
      <species id="ID_166343" name="ACSS2-4" compartment="ID_4" initialConcentration="0" substanceUnits="nM" hasOnlySubstanceUnits="false" boundaryCondition="false" constant="false">
        <annotation>
          <simcell:bo xmlns:simcell="http://li-jian.ibe.med.uni-muenchen.de/ns" type="Protein"/>
        </annotation>
      </species>
      <species id="ID_166348" name="PCK1-1" compartment="ID_153698" initialConcentration="0" substanceUnits="nM" hasOnlySubstanceUnits="false" boundaryCondition="false" constant="false">
        <annotation>
          <simcell:bo xmlns:simcell="http://li-jian.ibe.med.uni-muenchen.de/ns" type="mRNA"/>
        </annotation>
      </species>
      <species id="ID_166351" name="PCK1-1" compartment="ID_4" initialConcentration="0" substanceUnits="nM" hasOnlySubstanceUnits="false" boundaryCondition="false" constant="false">
        <annotation>
          <simcell:bo xmlns:simcell="http://li-jian.ibe.med.uni-muenchen.de/ns" type="Protein"/>
        </annotation>
      </species>
      <species id="ID_166355" name="PCK2-1" compartment="ID_153698" initialConcentration="0" substanceUnits="nM" hasOnlySubstanceUnits="false" boundaryCondition="false" constant="false">
        <annotation>
          <simcell:bo xmlns:simcell="http://li-jian.ibe.med.uni-muenchen.de/ns" type="mRNA"/>
        </annotation>
      </species>
      <species id="ID_166358" name="PCK2-1" compartment="ID_4" initialConcentration="0" substanceUnits="nM" hasOnlySubstanceUnits="false" boundaryCondition="false" constant="false">
        <annotation>
          <simcell:bo xmlns:simcell="http://li-jian.ibe.med.uni-muenchen.de/ns" type="Protein"/>
        </annotation>
      </species>
      <species id="ID_166363" name="ENO2-1" compartment="ID_153698" initialConcentration="0" substanceUnits="nM" hasOnlySubstanceUnits="false" boundaryCondition="false" constant="false">
        <annotation>
          <simcell:bo xmlns:simcell="http://li-jian.ibe.med.uni-muenchen.de/ns" type="mRNA"/>
        </annotation>
      </species>
      <species id="ID_166366" name="ENO2-1" compartment="ID_4" initialConcentration="0" substanceUnits="nM" hasOnlySubstanceUnits="false" boundaryCondition="false" constant="false">
        <annotation>
          <simcell:bo xmlns:simcell="http://li-jian.ibe.med.uni-muenchen.de/ns" type="Protein"/>
        </annotation>
      </species>
      <species id="ID_166370" name="ENO3-1" compartment="ID_153698" initialConcentration="0" substanceUnits="nM" hasOnlySubstanceUnits="false" boundaryCondition="false" constant="false">
        <annotation>
          <simcell:bo xmlns:simcell="http://li-jian.ibe.med.uni-muenchen.de/ns" type="mRNA"/>
        </annotation>
      </species>
      <species id="ID_166373" name="ENO3-1" compartment="ID_4" initialConcentration="0" substanceUnits="nM" hasOnlySubstanceUnits="false" boundaryCondition="false" constant="false">
        <annotation>
          <simcell:bo xmlns:simcell="http://li-jian.ibe.med.uni-muenchen.de/ns" type="Protein"/>
        </annotation>
      </species>
      <species id="ID_166377" name="(S)-Lactate" compartment="ID_4" initialConcentration="100" substanceUnits="nM" hasOnlySubstanceUnits="false" boundaryCondition="false" constant="false">
        <annotation>
          <simcell:bo xmlns:simcell="http://li-jian.ibe.med.uni-muenchen.de/ns" type="Compound"/>
        </annotation>
      </species>
      <species id="ID_166379" name="LDHAL6B-1" compartment="ID_153698" initialConcentration="0" substanceUnits="nM" hasOnlySubstanceUnits="false" boundaryCondition="false" constant="false">
        <annotation>
          <simcell:bo xmlns:simcell="http://li-jian.ibe.med.uni-muenchen.de/ns" type="mRNA"/>
        </annotation>
      </species>
      <species id="ID_166382" name="LDHAL6B-1" compartment="ID_4" initialConcentration="0" substanceUnits="nM" hasOnlySubstanceUnits="false" boundaryCondition="false" constant="false">
        <annotation>
          <simcell:bo xmlns:simcell="http://li-jian.ibe.med.uni-muenchen.de/ns" type="Protein"/>
        </annotation>
      </species>
      <species id="ID_166386" name="LDHB-1" compartment="ID_153698" initialConcentration="0" substanceUnits="nM" hasOnlySubstanceUnits="false" boundaryCondition="false" constant="false">
        <annotation>
          <simcell:bo xmlns:simcell="http://li-jian.ibe.med.uni-muenchen.de/ns" type="mRNA"/>
        </annotation>
      </species>
      <species id="ID_166389" name="LDHB-1" compartment="ID_4" initialConcentration="0" substanceUnits="nM" hasOnlySubstanceUnits="false" boundaryCondition="false" constant="false">
        <annotation>
          <simcell:bo xmlns:simcell="http://li-jian.ibe.med.uni-muenchen.de/ns" type="Protein"/>
        </annotation>
      </species>
      <species id="ID_166396" name="LDHC-2" compartment="ID_4" initialConcentration="0" substanceUnits="nM" hasOnlySubstanceUnits="false" boundaryCondition="false" constant="false">
        <annotation>
          <simcell:bo xmlns:simcell="http://li-jian.ibe.med.uni-muenchen.de/ns" type="Protein"/>
        </annotation>
      </species>
      <species id="ID_166400" name="LDHAL6A-1" compartment="ID_153698" initialConcentration="0" substanceUnits="nM" hasOnlySubstanceUnits="false" boundaryCondition="false" constant="false">
        <annotation>
          <simcell:bo xmlns:simcell="http://li-jian.ibe.med.uni-muenchen.de/ns" type="mRNA"/>
        </annotation>
      </species>
      <species id="ID_166403" name="LDHAL6A-1" compartment="ID_4" initialConcentration="0" substanceUnits="nM" hasOnlySubstanceUnits="false" boundaryCondition="false" constant="false">
        <annotation>
          <simcell:bo xmlns:simcell="http://li-jian.ibe.med.uni-muenchen.de/ns" type="Protein"/>
        </annotation>
      </species>
      <species id="ID_166416" name="D-Glucose 1-phosphate" compartment="ID_4" initialConcentration="100" substanceUnits="nM" hasOnlySubstanceUnits="false" boundaryCondition="false" constant="false">
        <annotation>
          <simcell:bo xmlns:simcell="http://li-jian.ibe.med.uni-muenchen.de/ns" type="Compound"/>
        </annotation>
      </species>
      <species id="ID_166417" name="alpha-D-Glucose 6-phosphate" compartment="ID_4" initialConcentration="100" substanceUnits="nM" hasOnlySubstanceUnits="false" boundaryCondition="false" constant="false">
        <annotation>
          <simcell:bo xmlns:simcell="http://li-jian.ibe.med.uni-muenchen.de/ns" type="Compound"/>
        </annotation>
      </species>
      <species id="ID_166419" name="PGM2-1" compartment="ID_153698" initialConcentration="0" substanceUnits="nM" hasOnlySubstanceUnits="false" boundaryCondition="false" constant="false">
        <annotation>
          <simcell:bo xmlns:simcell="http://li-jian.ibe.med.uni-muenchen.de/ns" type="mRNA"/>
        </annotation>
      </species>
      <species id="ID_166422" name="PGM2-1" compartment="ID_4" initialConcentration="0" substanceUnits="nM" hasOnlySubstanceUnits="false" boundaryCondition="false" constant="false">
        <annotation>
          <simcell:bo xmlns:simcell="http://li-jian.ibe.med.uni-muenchen.de/ns" type="Protein"/>
        </annotation>
      </species>
      <species id="ID_166426" name="PGM1-1" compartment="ID_153698" initialConcentration="0" substanceUnits="nM" hasOnlySubstanceUnits="false" boundaryCondition="false" constant="false">
        <annotation>
          <simcell:bo xmlns:simcell="http://li-jian.ibe.med.uni-muenchen.de/ns" type="mRNA"/>
        </annotation>
      </species>
      <species id="ID_166429" name="PGM1-1" compartment="ID_4" initialConcentration="0" substanceUnits="nM" hasOnlySubstanceUnits="false" boundaryCondition="false" constant="false">
        <annotation>
          <simcell:bo xmlns:simcell="http://li-jian.ibe.med.uni-muenchen.de/ns" type="Protein"/>
        </annotation>
      </species>
      <species id="ID_166433" name="D-Glyceraldehyde 3-phosphate" compartment="ID_4" initialConcentration="100" substanceUnits="nM" hasOnlySubstanceUnits="false" boundaryCondition="false" constant="false">
        <annotation>
          <simcell:bo xmlns:simcell="http://li-jian.ibe.med.uni-muenchen.de/ns" type="Compound"/>
        </annotation>
      </species>
      <species id="ID_166435" name="TPI1-1" compartment="ID_153698" initialConcentration="0" substanceUnits="nM" hasOnlySubstanceUnits="false" boundaryCondition="false" constant="false">
        <annotation>
          <simcell:bo xmlns:simcell="http://li-jian.ibe.med.uni-muenchen.de/ns" type="mRNA"/>
        </annotation>
      </species>
      <species id="ID_166438" name="TPI1-1" compartment="ID_4" initialConcentration="0" substanceUnits="nM" hasOnlySubstanceUnits="false" boundaryCondition="false" constant="false">
        <annotation>
          <simcell:bo xmlns:simcell="http://li-jian.ibe.med.uni-muenchen.de/ns" type="Protein"/>
        </annotation>
      </species>
      <species id="ID_166443" name="GAPDHS-1" compartment="ID_153698" initialConcentration="0" substanceUnits="nM" hasOnlySubstanceUnits="false" boundaryCondition="false" constant="false">
        <annotation>
          <simcell:bo xmlns:simcell="http://li-jian.ibe.med.uni-muenchen.de/ns" type="mRNA"/>
        </annotation>
      </species>
      <species id="ID_166446" name="GAPDHS-1" compartment="ID_4" initialConcentration="0" substanceUnits="nM" hasOnlySubstanceUnits="false" boundaryCondition="false" constant="false">
        <annotation>
          <simcell:bo xmlns:simcell="http://li-jian.ibe.med.uni-muenchen.de/ns" type="Protein"/>
        </annotation>
      </species>
      <species id="ID_166451" name="ALDOB-1" compartment="ID_153698" initialConcentration="0" substanceUnits="nM" hasOnlySubstanceUnits="false" boundaryCondition="false" constant="false">
        <annotation>
          <simcell:bo xmlns:simcell="http://li-jian.ibe.med.uni-muenchen.de/ns" type="mRNA"/>
        </annotation>
      </species>
      <species id="ID_166454" name="ALDOB-1" compartment="ID_4" initialConcentration="0" substanceUnits="nM" hasOnlySubstanceUnits="false" boundaryCondition="false" constant="false">
        <annotation>
          <simcell:bo xmlns:simcell="http://li-jian.ibe.med.uni-muenchen.de/ns" type="Protein"/>
        </annotation>
      </species>
      <species id="ID_166461" name="ALDOA-2" compartment="ID_4" initialConcentration="0" substanceUnits="nM" hasOnlySubstanceUnits="false" boundaryCondition="false" constant="false">
        <annotation>
          <simcell:bo xmlns:simcell="http://li-jian.ibe.med.uni-muenchen.de/ns" type="Protein"/>
        </annotation>
      </species>
      <species id="ID_166465" name="ALDOC-1" compartment="ID_153698" initialConcentration="0" substanceUnits="nM" hasOnlySubstanceUnits="false" boundaryCondition="false" constant="false">
        <annotation>
          <simcell:bo xmlns:simcell="http://li-jian.ibe.med.uni-muenchen.de/ns" type="mRNA"/>
        </annotation>
      </species>
      <species id="ID_166468" name="ALDOC-1" compartment="ID_4" initialConcentration="0" substanceUnits="nM" hasOnlySubstanceUnits="false" boundaryCondition="false" constant="false">
        <annotation>
          <simcell:bo xmlns:simcell="http://li-jian.ibe.med.uni-muenchen.de/ns" type="Protein"/>
        </annotation>
      </species>
      <species id="ID_166473" name="PGK2-1" compartment="ID_153698" initialConcentration="0" substanceUnits="nM" hasOnlySubstanceUnits="false" boundaryCondition="false" constant="false">
        <annotation>
          <simcell:bo xmlns:simcell="http://li-jian.ibe.med.uni-muenchen.de/ns" type="mRNA"/>
        </annotation>
      </species>
      <species id="ID_166476" name="PGK2-1" compartment="ID_4" initialConcentration="0" substanceUnits="nM" hasOnlySubstanceUnits="false" boundaryCondition="false" constant="false">
        <annotation>
          <simcell:bo xmlns:simcell="http://li-jian.ibe.med.uni-muenchen.de/ns" type="Protein"/>
        </annotation>
      </species>
      <species id="ID_166484" name="BPGM-2" compartment="ID_4" initialConcentration="0" substanceUnits="nM" hasOnlySubstanceUnits="false" boundaryCondition="false" constant="false">
        <annotation>
          <simcell:bo xmlns:simcell="http://li-jian.ibe.med.uni-muenchen.de/ns" type="Protein"/>
        </annotation>
      </species>
      <species id="ID_166489" name="PGAM1-1" compartment="ID_153698" initialConcentration="0" substanceUnits="nM" hasOnlySubstanceUnits="false" boundaryCondition="false" constant="false">
        <annotation>
          <simcell:bo xmlns:simcell="http://li-jian.ibe.med.uni-muenchen.de/ns" type="mRNA"/>
        </annotation>
      </species>
      <species id="ID_166492" name="PGAM1-1" compartment="ID_4" initialConcentration="0" substanceUnits="nM" hasOnlySubstanceUnits="false" boundaryCondition="false" constant="false">
        <annotation>
          <simcell:bo xmlns:simcell="http://li-jian.ibe.med.uni-muenchen.de/ns" type="Protein"/>
        </annotation>
      </species>
      <species id="ID_166496" name="PGAM2-1" compartment="ID_153698" initialConcentration="0" substanceUnits="nM" hasOnlySubstanceUnits="false" boundaryCondition="false" constant="false">
        <annotation>
          <simcell:bo xmlns:simcell="http://li-jian.ibe.med.uni-muenchen.de/ns" type="mRNA"/>
        </annotation>
      </species>
      <species id="ID_166499" name="PGAM2-1" compartment="ID_4" initialConcentration="0" substanceUnits="nM" hasOnlySubstanceUnits="false" boundaryCondition="false" constant="false">
        <annotation>
          <simcell:bo xmlns:simcell="http://li-jian.ibe.med.uni-muenchen.de/ns" type="Protein"/>
        </annotation>
      </species>
      <species id="ID_166503" name="PGAM4-1" compartment="ID_153698" initialConcentration="0" substanceUnits="nM" hasOnlySubstanceUnits="false" boundaryCondition="false" constant="false">
        <annotation>
          <simcell:bo xmlns:simcell="http://li-jian.ibe.med.uni-muenchen.de/ns" type="mRNA"/>
        </annotation>
      </species>
      <species id="ID_166506" name="PGAM4-1" compartment="ID_4" initialConcentration="0" substanceUnits="nM" hasOnlySubstanceUnits="false" boundaryCondition="false" constant="false">
        <annotation>
[truncated: 6,502,185 more chars]
